# Supplementary material for: Transcriptional Profiling of the Candida auris Response to Exogenous Farnesol Exposure
Source: mSphere. 2021 Oct 13;6(5):e00710-21. doi: 10.1128/mSphere.00710-21 (PMC8513684; doi:10.1128/mSphere.00710-21)
Supplement: TABLE S2 [file msphere.00710-21-st002.xlsx]

## Sheet: Farnesol  vs  CTRL
Supplementary Table 2 Results of the gene set enrichment analysis
Significant shared GO terms (p < 0.05) were determined with Candida Genome Database Gene Ontology Term Finder (http://www.candidagenome.org/cgi-bin/GO/goTermFinder).
Biological processes, molecular function and cellular component categories are provided.
Upregulated gene set									Downregulated gene set
Biological process									Biological process
GOID	GO_term	Cluster frequency	Background frequency	Corrected P-value	False discovery rate	Gene(s) annotated to the term	Directly Annotated GOID List		GOID	GO_term	Cluster frequency	Background frequency	Corrected P-value	False discovery rate	Gene(s) annotated to the term	Directly Annotated GOID List
55114	oxidation-reduction process	70 out of 447 genes, 15.7%	345 out of 5417 background genes, 6.4%	1.73e-10	0	B9J08_000008:B9J08_000147:B9J08_000229:B9J08_000397:B9J08_000487:B9J08_000568:B9J08_000613:B9J08_000625:B9J08_000755:B9J08_000989:B9J08_001224:B9J08_001296:B9J08_001484:B9J08_001515:B9J08_001533:B9J08_001550:B9J08_001570:B9J08_001588:SOD6:B9J08_001660:B9J08_001688:B9J08_001702:B9J08_001733:B9J08_001740:B9J08_001956:B9J08_001996:B9J08_002011:B9J08_002157:B9J08_002254:B9J08_002298:B9J08_002351:B9J0…	9060:5975:97054:6081:6635:42760:9073:10134:6099:6801:1561:6631:36267:45454:19878:103:6102:46443:1315:46521:44273:55114:6744:6537:32180:9062:19379:15867:9064:6553:8152:51321:9085:97:6072:19654:6665:302:6085:9082:46686:30437:45333:42744:6457:7094:34975:5977:2:19676:6696:32543:42759:42758:19354:6735:34599:6097:19395:9086:46168:16573:61692:96:9408:9308:9098:7031:19427:16559:6108:19344:70814:1903205:6…		1903506	regulation of nucleic acid-templated transcription	54 out of 304 genes, 17.8%	516 out of 5417 background genes, 9.5%	0.00309	0	B9J08_000152:B9J08_000341:B9J08_000378:B9J08_000401:B9J08_000422:B9J08_000442:B9J08_000592:B9J08_000752:B9J08_000772:B9J08_000862:B9J08_000869:B9J08_000981:B9J08_000984:B9J08_000993:B9J08_001265:B9J08_001285:B9J08_001371:B9J08_001642:RAD9:B9J08_002136:B9J08_002230:B9J08_002344:B9J08_002423:B9J08_002529:B9J08_002687:B9J08_002710:B9J08_002834:B9J08_002940:B9J08_002978:B9J08_003195:B9J08_003216:B9J0…	6397:6974:34396:43709:51726:43941:10629:7329:45944:10914:70507:61408:31939:437:6281:6333:1900192:1402:6338:70791:71931:6325:60256:2001020:11:6468:2000247:1903450:7039:45461:30174:34605:742:7121:7232:10827:6450:45892:1900189:432:6265:35404:16575:6368:7059:16567:71470:1900461:61188:7076:61402:6355:6351:184:35376:1900464:61414:30466:71466:2000217:1900191:61161:7089:10621:6986:1308:2000221:6302:2181:…
9062	fatty acid catabolic process	13 out of 447 genes, 2.9%	17 out of 5417 background genes, 0.3%	9.2e-09	0	B9J08_000010:B9J08_000147:B9J08_001484:B9J08_001740:B9J08_001956:B9J08_002847:B9J08_003185:B9J08_003374:B9J08_003466:B9J08_003628:B9J08_003678:B9J08_004365:B9J08_004905	5975:9437:6635:42760:15744:6099:6631:1561:55085:15741:46521:55114:9062:45733:15867:15976:30437:42758:6735:6097:19395:7031:6108		6355	regulation of transcription, DNA-templated	54 out of 304 genes, 17.8%	516 out of 5417 background genes, 9.5%	0.00309	0	B9J08_000152:B9J08_000341:B9J08_000378:B9J08_000401:B9J08_000422:B9J08_000442:B9J08_000592:B9J08_000752:B9J08_000772:B9J08_000862:B9J08_000869:B9J08_000981:B9J08_000984:B9J08_000993:B9J08_001265:B9J08_001285:B9J08_001371:B9J08_001642:RAD9:B9J08_002136:B9J08_002230:B9J08_002344:B9J08_002423:B9J08_002529:B9J08_002687:B9J08_002710:B9J08_002834:B9J08_002940:B9J08_002978:B9J08_003195:B9J08_003216:B9J0…	6397:6974:34396:43709:51726:43941:10629:7329:45944:10914:70507:61408:31939:437:6281:6333:1900192:1402:6338:70791:71931:6325:60256:2001020:11:6468:2000247:1903450:7039:45461:30174:34605:742:7121:7232:10827:6450:45892:1900189:432:6265:35404:16575:6368:7059:16567:71470:1900461:61188:7076:61402:6355:6351:35376:184:1900464:61414:30466:71466:2000217:1900191:61161:10621:7089:6986:1308:2000221:6302:2181:…
19395	fatty acid oxidation	10 out of 447 genes, 2.2%	11 out of 5417 background genes, 0.2%	1.02e-07	0	B9J08_000147:B9J08_000397:B9J08_001484:B9J08_001740:B9J08_002847:B9J08_003185:B9J08_003466:B9J08_003628:B9J08_003678:B9J08_004905	5975:6635:42760:6099:6631:1561:46521:15867:42758:6735:19395:7031:6108:16559		2001141	regulation of RNA biosynthetic process	54 out of 304 genes, 17.8%	517 out of 5417 background genes, 9.5%	0.00328	0	B9J08_000152:B9J08_000341:B9J08_000378:B9J08_000401:B9J08_000422:B9J08_000442:B9J08_000592:B9J08_000752:B9J08_000772:B9J08_000862:B9J08_000869:B9J08_000981:B9J08_000984:B9J08_000993:B9J08_001265:B9J08_001285:B9J08_001371:B9J08_001642:RAD9:B9J08_002136:B9J08_002230:B9J08_002344:B9J08_002423:B9J08_002529:B9J08_002687:B9J08_002710:B9J08_002834:B9J08_002940:B9J08_002978:B9J08_003195:B9J08_003216:B9J0…	6397:6974:34396:43709:51726:43941:10629:7329:45944:10914:70507:61408:31939:437:6281:6333:1900192:1402:6338:70791:71931:6325:60256:2001020:11:6468:2000247:1903450:7039:45461:30174:34605:742:7121:7232:10827:6450:45892:1900189:432:6265:35404:16575:6368:7059:16567:71470:1900461:61188:7076:61402:6355:6351:35376:184:1900464:61414:30466:71466:2000217:1900191:61161:10621:7089:6986:1308:2000221:6302:2181:…
34440	lipid oxidation	10 out of 447 genes, 2.2%	11 out of 5417 background genes, 0.2%	1.02e-07	0	B9J08_000147:B9J08_000397:B9J08_001484:B9J08_001740:B9J08_002847:B9J08_003185:B9J08_003466:B9J08_003628:B9J08_003678:B9J08_004905	5975:6635:42760:6099:6631:1561:46521:15867:42758:6735:19395:7031:6108:16559		51252	regulation of RNA metabolic process	56 out of 304 genes, 18.4%	544 out of 5417 background genes, 10.0%	0.0033	0	B9J08_000152:B9J08_000341:B9J08_000378:B9J08_000401:B9J08_000422:B9J08_000442:B9J08_000592:B9J08_000752:B9J08_000772:B9J08_000774:B9J08_000862:B9J08_000869:B9J08_000981:B9J08_000984:B9J08_000993:B9J08_001265:B9J08_001285:B9J08_001371:B9J08_001439:B9J08_001642:RAD9:B9J08_002136:B9J08_002230:B9J08_002344:B9J08_002423:B9J08_002529:B9J08_002687:B9J08_002710:B9J08_002834:B9J08_002940:B9J08_002978:B9J0…	6397:6974:34396:43709:51726:43941:10629:7329:45944:10914:70507:61408:31939:437:6281:7004:6333:1900192:1402:6338:70791:71931:6325:60256:2001020:11:6468:2000247:1903450:7039:45461:30174:1903138:34605:742:1901919:7121:7232:10827:6450:45892:1900189:432:6265:35404:16575:6368:7059:16567:71470:1900461:61188:60212:7076:61402:6355:6351:35376:184:1900464:61414:30466:71466:2000217:1900191:61161:10621:7089:6…
6631	fatty acid metabolic process	22 out of 447 genes, 4.9%	58 out of 5417 background genes, 1.1%	2.27e-07	0	B9J08_000010:B9J08_000147:B9J08_000397:B9J08_001296:B9J08_001484:B9J08_001740:B9J08_001861:B9J08_001889:B9J08_001956:B9J08_002157:B9J08_002488:B9J08_002781:B9J08_002847:B9J08_003185:B9J08_003285:B9J08_003374:B9J08_003462:B9J08_003466:B9J08_003628:B9J08_003678:B9J08_004365:B9J08_004905	9060:5975:9437:6635:42760:15744:6099:6631:1561:55085:15741:46521:55114:16558:9062:45733:15867:15976:30437:16560:1676:15879:42759:42758:6735:6097:19395:6515:44539:42761:7031:42318:6108:38:16559:209:6633		19219	regulation of nucleobase-containing compound metabolic process	58 out of 304 genes, 19.1%	602 out of 5417 background genes, 11.1%	0.01726	0	B9J08_000152:B9J08_000341:B9J08_000378:B9J08_000401:B9J08_000422:B9J08_000442:B9J08_000592:B9J08_000752:B9J08_000772:B9J08_000774:B9J08_000862:B9J08_000869:B9J08_000981:B9J08_000984:B9J08_000993:B9J08_001265:B9J08_001285:B9J08_001371:B9J08_001439:B9J08_001642:B9J08_002078:RAD9:B9J08_002136:B9J08_002230:B9J08_002344:B9J08_002423:B9J08_002529:B9J08_002687:B9J08_002710:B9J08_002834:B9J08_002940:B9J0…	6397:6974:6543:34396:43709:51726:43941:10629:7329:45944:10914:70507:61408:31939:437:6281:7004:6333:1900192:1402:6338:70791:71931:6325:60256:2001020:11:6468:2000247:1903450:7039:45461:30174:1903138:34605:742:45984:6541:1901919:7121:7232:10827:6450:45892:1900189:432:6265:35404:16575:6368:7059:16567:71470:1900461:61188:60212:7076:61402:6355:6351:35376:184:1900464:61414:30466:71466:2000217:1900191:61…
44242	cellular lipid catabolic process	16 out of 447 genes, 3.6%	34 out of 5417 background genes, 0.6%	1.47e-06	0	B9J08_000010:B9J08_000147:B9J08_001484:B9J08_001740:B9J08_001956:B9J08_002814:B9J08_002847:B9J08_003185:B9J08_003374:B9J08_003466:B9J08_003628:B9J08_003678:B9J08_004096:B9J08_004365:B9J08_004905:B9J08_005309	5975:9437:6635:70583:42760:15744:6099:6631:1561:55085:15741:9395:46521:55114:9062:45733:30474:15867:15976:19433:30437:32120:42758:6735:6097:19395:7031:6108:46514:46513		10556	regulation of macromolecule biosynthetic process	61 out of 304 genes, 20.1%	652 out of 5417 background genes, 12.0%	0.02507	0.0033	B9J08_000152:B9J08_000260:B9J08_000341:B9J08_000378:B9J08_000401:B9J08_000422:B9J08_000442:B9J08_000592:B9J08_000752:B9J08_000772:B9J08_000774:B9J08_000862:B9J08_000869:B9J08_000981:B9J08_000984:B9J08_000993:B9J08_001265:B9J08_001285:B9J08_001371:B9J08_001642:RAD9:B9J08_002136:B9J08_002230:B9J08_002261:B9J08_002344:B9J08_002423:B9J08_002529:B9J08_002687:B9J08_002710:B9J08_002834:B9J08_002896:B9J0…	6397:32878:6974:34396:43709:51726:43941:10629:7329:45944:10914:70507:61408:31939:437:6281:6333:1900192:1402:6338:70791:71931:6325:60256:2001020:11:6468:2000247:1903450:7039:45461:30174:34605:742:1901919:7121:7232:10827:6450:45892:1900189:432:17148:6265:35404:16575:6368:7059:16567:71470:1900461:61188:60212:7076:61402:6355:6351:35376:184:1900464:61414:30466:71466:2000217:2183:1900191:61161:10621:70…
16042	lipid catabolic process	18 out of 447 genes, 4.0%	43 out of 5417 background genes, 0.8%	1.48e-06	0	B9J08_000010:B9J08_000147:B9J08_001484:B9J08_001740:B9J08_001956:B9J08_002814:B9J08_002847:B9J08_003185:B9J08_003374:B9J08_003466:B9J08_003628:B9J08_003678:B9J08_004096:B9J08_004111:B9J08_004156:B9J08_004365:B9J08_004905:B9J08_005309	5975:9437:6635:70583:42760:15744:6099:6631:1561:55085:15741:9395:46521:16042:55114:9062:45733:30474:15867:15976:19433:30437:32120:42758:6735:6097:19395:7031:6108:46514:46513		2000112	regulation of cellular macromolecule biosynthetic process	60 out of 304 genes, 19.7%	646 out of 5417 background genes, 11.9%	0.03706	0.0029	B9J08_000152:B9J08_000260:B9J08_000341:B9J08_000378:B9J08_000401:B9J08_000422:B9J08_000442:B9J08_000592:B9J08_000752:B9J08_000772:B9J08_000774:B9J08_000862:B9J08_000869:B9J08_000981:B9J08_000984:B9J08_000993:B9J08_001265:B9J08_001285:B9J08_001371:B9J08_001642:RAD9:B9J08_002136:B9J08_002230:B9J08_002344:B9J08_002423:B9J08_002529:B9J08_002687:B9J08_002710:B9J08_002834:B9J08_002896:B9J08_002940:B9J0…	6397:32878:6974:34396:43709:51726:43941:10629:7329:45944:10914:70507:61408:31939:437:6281:6333:1900192:1402:6338:70791:71931:6325:60256:2001020:11:6468:2000247:1903450:7039:45461:30174:34605:742:1901919:7121:7232:10827:6450:45892:1900189:432:17148:6265:35404:16575:6368:7059:16567:71470:1900461:61188:60212:7076:61402:6355:6351:35376:184:1900464:61414:30466:71466:2000217:2183:1900191:61161:10621:70…
6635	fatty acid beta-oxidation	8 out of 447 genes, 1.8%	9 out of 5417 background genes, 0.2%	1.27e-05	0	B9J08_001484:B9J08_001740:B9J08_002847:B9J08_003185:B9J08_003466:B9J08_003628:B9J08_003678:B9J08_004905	5975:6635:42760:6099:6631:15867:42758:6735:19395:7031:6108
55085	transmembrane transport	60 out of 447 genes, 13.4%	366 out of 5417 background genes, 6.8%	6.8e-05	0	B9J08_000033:B9J08_000164:B9J08_000175:B9J08_000321:B9J08_000473:B9J08_000479:B9J08_000483:B9J08_000503:B9J08_000756:B9J08_000896:B9J08_000982:B9J08_000995:B9J08_001241:B9J08_001362:B9J08_001464:B9J08_001523:B9J08_001530:B9J08_001673:B9J08_001895:B9J08_001952:B9J08_001984:B9J08_002006:B9J08_002087:B9J08_002202:B9J08_002227:B9J08_002239:B9J08_002242:B9J08_002251:B9J08_002297:B9J08_002488:B9J08_002…	6513:98721:15720:70778:35434:19740:6813:15794:15744:15813:97639:6631:61454:6821:55085:316:98713:9272:98709:6863:32974:6888:15741:34488:46942:1903692:72488:15851:16558:9062:1990818:45733:8272:15812:15893:97080:6816:15976:15847:15858:1900062:1903222:1900430:16560:15883:6457:98703:30148:97638:72348:1902600:15696:1905136:6828:6817:35435:34258:1905135:89707:1407:30003:7124:89708:55074:1901583:1403:661…
72329	monocarboxylic acid catabolic process	14 out of 447 genes, 3.1%	33 out of 5417 background genes, 0.6%	7.94e-05	0	B9J08_000010:B9J08_000147:B9J08_001484:B9J08_001740:B9J08_001889:B9J08_001956:B9J08_002847:B9J08_003185:B9J08_003374:B9J08_003466:B9J08_003628:B9J08_003678:B9J08_004365:B9J08_004905	5975:9437:6635:42760:15744:6099:6631:1561:55085:15741:46521:55114:9062:45733:15867:15976:30437:15879:42758:6735:6097:19395:7031:6108
6082	organic acid metabolic process	53 out of 447 genes, 11.9%	327 out of 5417 background genes, 6.0%	0.0006	0	B9J08_000010:B9J08_000013:B9J08_000147:B9J08_000229:B9J08_000397:B9J08_000613:B9J08_000686:B9J08_000755:B9J08_000871:B9J08_000989:B9J08_001224:B9J08_001277:B9J08_001296:B9J08_001464:B9J08_001484:B9J08_001641:B9J08_001645:B9J08_001740:B9J08_001756:B9J08_001861:B9J08_001884:B9J08_001889:B9J08_001956:B9J08_001967:B9J08_002157:B9J08_002351:B9J08_002375:B9J08_002469:B9J08_002488:B9J08_002781:B9J08_002…	9060:5975:97054:9437:6081:6635:6535:97428:45944:42760:9073:10134:15744:6099:9102:6631:1561:36267:55085:6567:19878:103:6102:15741:46521:19346:55114:6744:6537:16558:106035:32180:9062:45733:19379:42450:15867:6553:9064:97080:6555:9085:97:19654:6665:15976:6085:16226:1900062:9082:46686:30437:6526:16560:1676:2:15879:19676:6534:46685:42759:6828:6817:71266:42758:46677:6735:6545:6097:19395:6515:44539:9086:…
32787	monocarboxylic acid metabolic process	27 out of 447 genes, 6.0%	123 out of 5417 background genes, 2.3%	0.00123	0	B9J08_000010:B9J08_000147:B9J08_000229:B9J08_000397:B9J08_000989:B9J08_001296:B9J08_001484:B9J08_001641:B9J08_001740:B9J08_001861:B9J08_001884:B9J08_001889:B9J08_001956:B9J08_002157:B9J08_002488:B9J08_002781:B9J08_002847:B9J08_003185:B9J08_003285:B9J08_003374:B9J08_003462:B9J08_003466:B9J08_003628:B9J08_003678:B9J08_003998:B9J08_004365:B9J08_004905	9060:5975:9437:6635:97428:42760:15744:6099:9102:6631:1561:55085:15741:46521:55114:16558:106035:9062:45733:15867:19654:15976:6085:16226:30437:16560:1676:15879:42759:42758:6735:6097:19395:6515:44539:16573:42761:9098:7031:19427:42318:6108:38:16559:209:6633:15940
15849	organic acid transport	14 out of 447 genes, 3.1%	48 out of 5417 background genes, 0.9%	0.01468	0.0014	B9J08_000032:B9J08_001241:B9J08_001362:B9J08_001530:B9J08_001673:B9J08_001861:B9J08_002006:B9J08_004365:B9J08_004429:B9J08_004448:B9J08_004592:B9J08_005345:B9J08_005491:B9J08_005564	70778:15744:15813:15908:97639:55085:98713:32974:6888:15741:34488:46942:1903692:9062:1990818:45733:15812:15976:15847:1903222:97638:1905136:1905135:89707:6515:44539:89708:1990536:6865:38
46395	carboxylic acid catabolic process	16 out of 447 genes, 3.6%	62 out of 5417 background genes, 1.1%	0.02071	0.0013	B9J08_000010:B9J08_000147:B9J08_000871:B9J08_001484:B9J08_001740:B9J08_001889:B9J08_001956:B9J08_001967:B9J08_002847:B9J08_003185:B9J08_003374:B9J08_003466:B9J08_003628:B9J08_003678:B9J08_004365:B9J08_004905	5975:9437:6635:42760:15744:6099:6631:1561:55085:6567:15741:46521:55114:9062:45733:15867:15976:30437:15879:42758:46677:6735:6545:6097:19395:122:7031:43418:6508:6108
30258	lipid modification	10 out of 447 genes, 2.2%	27 out of 5417 background genes, 0.5%	0.02331	0.0012	B9J08_000147:B9J08_000397:B9J08_001484:B9J08_001740:B9J08_002847:B9J08_003185:B9J08_003466:B9J08_003628:B9J08_003678:B9J08_004905	5975:6635:42760:6099:6631:1561:46521:15867:42758:6735:19395:7031:6108:16559
16054	organic acid catabolic process	16 out of 447 genes, 3.6%	64 out of 5417 background genes, 1.2%	0.0317	0.0012	B9J08_000010:B9J08_000147:B9J08_000871:B9J08_001484:B9J08_001740:B9J08_001889:B9J08_001956:B9J08_001967:B9J08_002847:B9J08_003185:B9J08_003374:B9J08_003466:B9J08_003628:B9J08_003678:B9J08_004365:B9J08_004905	5975:9437:6635:42760:15744:6099:6631:1561:55085:6567:15741:46521:55114:9062:45733:15867:15976:30437:15879:42758:46677:6735:6545:6097:19395:122:7031:43418:6508:6108
19752	carboxylic acid metabolic process	45 out of 447 genes, 10.1%	300 out of 5417 background genes, 5.5%	0.03353	0.0011	B9J08_000010:B9J08_000147:B9J08_000229:B9J08_000397:B9J08_000613:B9J08_000686:B9J08_000755:B9J08_000871:B9J08_000989:B9J08_001277:B9J08_001296:B9J08_001484:B9J08_001641:B9J08_001645:B9J08_001740:B9J08_001756:B9J08_001861:B9J08_001884:B9J08_001889:B9J08_001956:B9J08_001967:B9J08_002157:B9J08_002375:B9J08_002469:B9J08_002488:B9J08_002781:B9J08_002847:B9J08_003167:B9J08_003180:B9J08_003185:B9J08_003…	9060:5975:97054:9437:6081:6635:6535:97428:42760:15744:6099:9102:6631:1561:36267:55085:6567:19878:103:6102:15741:46521:19346:55114:6744:6537:16558:106035:32180:9062:45733:19379:42450:15867:6553:9064:6555:9085:19654:6665:15976:6085:16226:30437:6526:16560:1676:15879:19676:6534:42759:71266:42758:46677:6735:6545:6097:19395:6515:44539:9086:16573:122:42761:71269:9098:7031:30436:43418:19427:42318:6508:61…
43436	oxoacid metabolic process	46 out of 447 genes, 10.3%	312 out of 5417 background genes, 5.8%	0.0426	0.0021	B9J08_000010:B9J08_000147:B9J08_000229:B9J08_000397:B9J08_000613:B9J08_000686:B9J08_000755:B9J08_000871:B9J08_000989:B9J08_001277:B9J08_001296:B9J08_001464:B9J08_001484:B9J08_001641:B9J08_001645:B9J08_001740:B9J08_001756:B9J08_001861:B9J08_001884:B9J08_001889:B9J08_001956:B9J08_001967:B9J08_002157:B9J08_002375:B9J08_002469:B9J08_002488:B9J08_002781:B9J08_002847:B9J08_003167:B9J08_003180:B9J08_003…	9060:5975:97054:9437:6081:6635:6535:97428:42760:15744:6099:9102:6631:1561:36267:55085:6567:19878:103:6102:15741:46521:19346:55114:6744:6537:16558:106035:32180:9062:45733:19379:42450:15867:6553:9064:97080:6555:9085:19654:6665:15976:6085:16226:1900062:30437:6526:16560:1676:15879:19676:6534:42759:6828:6817:71266:42758:46677:6735:6545:6097:19395:6515:44539:9086:16573:122:42761:71269:6797:9098:7031:30…
Molecular function									Molecular function
GOID	GO_term	Cluster frequency	Background frequency	Corrected P-value	False discovery rate	Gene(s) annotated to the term	Directly Annotated GOID List		GOID	GO_term	Cluster frequency	Background frequency	Corrected P-value	False discovery rate	Gene(s) annotated to the term	Directly Annotated GOID List
16491	oxidoreductase activity	60 out of 447 genes, 13.4%	347 out of 5417 background genes, 6.4%	2.76e-06	0	B9J08_000008:B9J08_000147:B9J08_000229:B9J08_000487:B9J08_000568:B9J08_000613:B9J08_000625:B9J08_000755:B9J08_000989:B9J08_001224:B9J08_001296:B9J08_001515:B9J08_001533:B9J08_001550:B9J08_001570:B9J08_001588:B9J08_001660:B9J08_001688:B9J08_001733:B9J08_001740:B9J08_001956:B9J08_001996:B9J08_002011:B9J08_002143:B9J08_002157:B9J08_002254:B9J08_002298:B9J08_002366:B9J08_002375:B9J08_002408:B9J08_002…	51536:16652:51287:5506:8270:5507:47018:3868:4755:16491:4316:16747:3690:16620:8379:47770:19171:3997:35925:4312:4096:102672:18484:3960:8677:4314:48038:4128:3857:4300:20037:4318:50660:8131:16616:50661:907:43115:4367:3729:47019:3995:8670:16712:4130:16040:4313:9055:4499:4604:47066:16903:42803:8177:3862:4602:104:3824:4851:4497:4319:4754:4450:16705:4455:16627:10181:16409:4783:16706:32440:30060:16156		3700	DNA-binding transcription factor activity	29 out of 304 genes, 9.5%	149 out of 5417 background genes, 2.8%	4.09e-07	0	B9J08_000341:B9J08_000401:B9J08_000592:B9J08_000772:B9J08_000862:B9J08_000981:B9J08_001285:B9J08_001371:B9J08_002136:B9J08_002230:B9J08_002344:B9J08_002423:B9J08_002529:B9J08_002687:B9J08_002710:B9J08_002834:B9J08_003227:B9J08_003301:B9J08_003579:B9J08_003712:B9J08_003964:B9J08_004089:B9J08_004167:B9J08_004171:B9J08_004271:B9J08_004310:MRR1c:B9J08_005107:B9J08_005317	981:987:8168:978:8270:3714:43565:46983:1228:8301:43035:1102:1103:3677:3700:42162:1227:3691:42803:19237
8509	anion transmembrane transporter activity	26 out of 447 genes, 5.8%	119 out of 5417 background genes, 2.2%	0.00065	0	B9J08_000473:B9J08_000503:B9J08_000756:B9J08_000982:B9J08_000995:B9J08_001241:B9J08_001362:B9J08_001464:B9J08_001530:B9J08_001889:B9J08_001952:B9J08_002006:B9J08_002227:B9J08_003527:B9J08_003678:B9J08_003981:B9J08_004066:B9J08_004365:B9J08_004429:B9J08_004448:B9J08_004533:B9J08_004592:B9J08_004602:B9J08_005345:B9J08_005491:B9J08_005564	5313:61459:5247:15169:1901604:1901682:15191:5216:5290:15116:15495:5345:35673:34634:295:97079:15225:5384:15190:5274:89721:8271:5262:42910:15226:34257:15181:15489:15244:15174:15188:15183:5469:15210:46943:5315:15295:5427:15205:1406:15230:15186:15171:15189:5302:5476:5337:1901584:5310		140110	transcription regulator activity	32 out of 304 genes, 10.5%	199 out of 5417 background genes, 3.7%	7.87e-06	0	B9J08_000341:B9J08_000401:B9J08_000592:B9J08_000772:B9J08_000862:B9J08_000981:B9J08_000993:B9J08_001265:B9J08_001285:B9J08_001371:B9J08_002136:B9J08_002230:B9J08_002344:B9J08_002423:B9J08_002529:B9J08_002687:B9J08_002710:B9J08_002834:B9J08_003227:B9J08_003301:B9J08_003579:B9J08_003712:B9J08_003964:B9J08_004089:B9J08_004167:B9J08_004171:B9J08_004271:B9J08_004310:MRR1c:B9J08_004749:B9J08_005107:B9J…	80025:981:987:8168:978:8270:42393:3714:46983:43565:8301:1228:3713:43035:3682:1102:1103:36033:17025:3677:46982:42162:3700:1227:42826:42803:3691:19237
22857	transmembrane transporter activity	51 out of 447 genes, 11.4%	333 out of 5417 background genes, 6.1%	0.0017	0	B9J08_000032:B9J08_000033:B9J08_000164:B9J08_000175:B9J08_000321:B9J08_000473:B9J08_000479:B9J08_000503:B9J08_000756:B9J08_000896:B9J08_000982:B9J08_000995:B9J08_001241:B9J08_001362:B9J08_001464:B9J08_001523:B9J08_001530:B9J08_001889:B9J08_001952:B9J08_001984:B9J08_002006:B9J08_002202:B9J08_002227:B9J08_002239:B9J08_002251:B9J08_002297:B9J08_002630:B9J08_002646:B9J08_002659:B9J08_003465:B9J08_003…	5375:5313:61459:5247:15169:1901604:1901682:15191:5216:5290:15116:15495:17111:5345:35673:34634:295:97079:46872:15225:5525:5384:5524:15319:15190:5274:89721:22857:8271:42626:5262:42910:15226:15398:166:34257:15181:8519:8559:15489:15244:15174:15188:15183:5469:16887:15210:46943:5315:15295:5427:15205:1406:15230:15186:15171:15189:5302:5476:5388:5337:3924:1901584:5310		981	DNA-binding transcription factor activity, RNA polymerase II-specific	22 out of 304 genes, 7.2%	121 out of 5417 background genes, 2.2%	0.00013	0	B9J08_000401:B9J08_000592:B9J08_000772:B9J08_000862:B9J08_001285:B9J08_001371:B9J08_002136:B9J08_002230:B9J08_002344:B9J08_002423:B9J08_002687:B9J08_002710:B9J08_003227:B9J08_003301:B9J08_003579:B9J08_003712:B9J08_003964:B9J08_004089:B9J08_004167:MRR1c:B9J08_005107:B9J08_005317	981:987:8270:978:3714:46983:43565:8301:1228:43035:1102:1103:3677:42162:1227:42803:3691:19237
3824	catalytic activity	15 out of 447 genes, 3.4%	51 out of 5417 background genes, 0.9%	0.00204	0	B9J08_000001:B9J08_000008:B9J08_000010:B9J08_000013:B9J08_000032:B9J08_000035:B9J08_000036:B9J08_000049:B9J08_000054:B9J08_000066:B9J08_000098:B9J08_000116:B9J08_000147:B9J08_000164:B9J08_000179:B9J08_000221:B9J08_000229:B9J08_000244:B9J08_000249:B9J08_000252:B9J08_000266:B9J08_000269:B9J08_000349:B9J08_000361:B9J08_000389:B9J08_000397:B9J08_000456:B9J08_000457:B9J08_000476:B9J08_000479:B9J08_000…	4622:4165:16652:106219:5506:5516:4338:3868:4574:16491:4467:4409:4316:4585:8233:16747:16620:3690:4124:8379:19171:46557:16597:16880:4180:3997:4222:4035:46872:978:16813:4096:4160:3988:18484:3960:4039:3682:4314:32450:5524:4847:4300:42626:4175:43424:4092:3994:16616:4559:50661:43115:907:4367:31956:3697:8559:47019:16712:4055:4721:4313:4499:16903:3677:47804:4451:16887:4363:4602:4252:104:3824:4319:4754:38…		43169	cation binding	44 out of 304 genes, 14.5%	433 out of 5417 background genes, 8.0%	0.01205	0	B9J08_000194:B9J08_000341:B9J08_000442:B9J08_000517:B9J08_000592:B9J08_001182:B9J08_001285:SOD4:B9J08_001364:B9J08_001371:B9J08_001581:B9J08_001759:B9J08_002136:B9J08_002167:B9J08_002231:B9J08_002363:B9J08_002491:B9J08_002529:B9J08_002536:B9J08_002687:B9J08_002691:B9J08_002710:B9J08_002855:B9J08_002978:B9J08_003216:B9J08_003227:B9J08_003301:B9J08_003454:B9J08_003579:B9J08_003587:B9J08_003614:B9J0…	170:4022:1901691:5313:19170:42284:31418:5506:47433:8270:5507:8198:4842:166:8553:16624:43565:3724:3729:4737:16491:334:35064:16747:9055:3677:71933:3700:1904408:15183:4322:15297:31543:16887:50177:981:5509:8143:19825:4497:287:30976:987:8168:17172:46872:978:43024:4591:1228:19829:16705:15292:80132:16831:1103:45131:5524:1227:16966:20037
5215	transporter activity	53 out of 447 genes, 11.9%	357 out of 5417 background genes, 6.6%	0.0028	0	B9J08_000032:B9J08_000033:B9J08_000164:B9J08_000175:B9J08_000321:B9J08_000473:B9J08_000479:B9J08_000503:B9J08_000756:B9J08_000896:B9J08_000982:B9J08_000995:B9J08_001241:B9J08_001362:B9J08_001464:B9J08_001523:B9J08_001530:B9J08_001861:B9J08_001889:B9J08_001952:B9J08_001984:B9J08_002006:B9J08_002202:B9J08_002227:B9J08_002239:B9J08_002251:B9J08_002297:B9J08_002442:B9J08_002630:B9J08_002646:B9J08_002…	15169:1901682:5216:5290:15495:5345:35673:34634:46872:15225:5384:5524:15190:5274:42626:42910:15398:15181:8519:8559:15244:16887:15210:5315:1990050:1406:15171:15189:5476:5388:5337:1901584:5310:5375:5313:61459:5247:1901604:15191:15116:17111:295:31957:97079:5525:15319:89721:22857:8271:5262:15226:5324:166:34257:15489:15174:15188:15183:5469:46943:15295:5427:15205:15230:15186:5302:3924		46872	metal ion binding	43 out of 304 genes, 14.1%	424 out of 5417 background genes, 7.8%	0.01548	0	B9J08_000194:B9J08_000341:B9J08_000442:B9J08_000517:B9J08_000592:B9J08_001182:B9J08_001285:SOD4:B9J08_001364:B9J08_001371:B9J08_001581:B9J08_001759:B9J08_002136:B9J08_002167:B9J08_002231:B9J08_002491:B9J08_002529:B9J08_002536:B9J08_002687:B9J08_002691:B9J08_002710:B9J08_002855:B9J08_002978:B9J08_003216:B9J08_003227:B9J08_003301:B9J08_003454:B9J08_003579:B9J08_003587:B9J08_003614:B9J08_003702:B9J0…	170:4022:1901691:5313:19170:42284:31418:5506:47433:8270:5507:8198:4842:166:8553:43565:3724:3729:4737:16491:334:35064:16747:9055:3677:71933:3700:1904408:15183:4322:15297:31543:16887:50177:981:5509:8143:4497:19825:30976:287:987:8168:17172:978:46872:43024:1228:19829:16705:15292:80132:16831:1103:5524:45131:1227:16966:20037
16712	oxidoreductase activity, acting on paired donors, with incorporation or reduction of molecular oxygen, reduced flavin or flavoprotein as one donor, and incorporation of one atom of oxygen	5 out of 447 genes, 1.1%	7 out of 5417 background genes, 0.1%	0.01592	0.0067	B9J08_001515:B9J08_001588:B9J08_002668:B9J08_004161:B9J08_005548	5506:16712:16705:20037:9055:4497		46914	transition metal ion binding	35 out of 304 genes, 11.5%	333 out of 5417 background genes, 6.1%	0.03798	0.0033	B9J08_000194:B9J08_000341:B9J08_000442:B9J08_000517:B9J08_000592:B9J08_001182:B9J08_001285:B9J08_001364:B9J08_001371:B9J08_001759:B9J08_002136:B9J08_002167:B9J08_002529:B9J08_002536:B9J08_002687:B9J08_002691:B9J08_002710:B9J08_002978:B9J08_003216:B9J08_003227:B9J08_003301:B9J08_003454:B9J08_003579:B9J08_003587:B9J08_003614:B9J08_003702:B9J08_003712:B9J08_003949:MRR1c:B9J08_004787:B9J08_005101:B9J…	170:4022:19170:42284:31418:5506:8270:5507:8198:4842:166:43565:3724:3729:16491:334:35064:16747:9055:3677:3700:1904408:4322:31543:16887:981:8143:4497:19825:987:8168:17172:978:43024:1228:16705:80132:1103:5524:45131:1227:16966:20037
20037	heme binding	11 out of 447 genes, 2.5%	35 out of 5417 background genes, 0.6%	0.01674	0.0057	B9J08_000487:B9J08_001224:B9J08_001515:B9J08_001588:B9J08_002298:B9J08_002366:B9J08_002668:B9J08_004161:B9J08_004823:B9J08_005308:B9J08_005548	5506:4096:16712:104:16705:10181:4783:16156:51536:20037:4130:9055:4497		3677	DNA binding	40 out of 304 genes, 13.2%	402 out of 5417 background genes, 7.4%	0.04263	0.0029	B9J08_000152:B9J08_000341:B9J08_000378:B9J08_000401:B9J08_000442:B9J08_000772:B9J08_000862:B9J08_000993:B9J08_001371:B9J08_001825:RAD9:B9J08_002230:B9J08_002344:B9J08_002423:B9J08_002529:B9J08_002612:B9J08_002687:B9J08_002710:B9J08_002834:B9J08_002959:B9J08_003227:B9J08_003421:B9J08_003454:B9J08_003579:B9J08_003712:B9J08_003720:B9J08_003936:B9J08_003964:B9J08_003985:B9J08_004089:B9J08_004167:B9J0…	8270:166:3714:3887:43565:3724:3713:8047:43035:3690:4386:3677:42162:3700:42803:19237:16887:981:3917:31491:3676:1671:987:8168:978:42393:43024:46983:8301:1228:3682:1102:1103:5524:5371:17025:46982:1227:3691:3723:3918
46906	tetrapyrrole binding	11 out of 447 genes, 2.5%	35 out of 5417 background genes, 0.6%	0.01674	0.005	B9J08_000487:B9J08_001224:B9J08_001515:B9J08_001588:B9J08_002298:B9J08_002366:B9J08_002668:B9J08_004161:B9J08_004823:B9J08_005308:B9J08_005548	5506:4096:16712:104:16705:10181:4783:16156:51536:20037:4130:9055:4497
46943	carboxylic acid transmembrane transporter activity	11 out of 447 genes, 2.5%	35 out of 5417 background genes, 0.6%	0.01674	0.0044	B9J08_001241:B9J08_001362:B9J08_001530:B9J08_002006:B9J08_004365:B9J08_004429:B9J08_004448:B9J08_004592:B9J08_005345:B9J08_005491:B9J08_005564	5290:15495:15225:15190:15181:15171:15189:5310:5313:61459:1901604:15191:89721:15489:15174:15188:15183:5469:46943:15295:15186:5302
5342	organic acid transmembrane transporter activity	11 out of 447 genes, 2.5%	35 out of 5417 background genes, 0.6%	0.01674	0.004	B9J08_001241:B9J08_001362:B9J08_001530:B9J08_002006:B9J08_004365:B9J08_004429:B9J08_004448:B9J08_004592:B9J08_005345:B9J08_005491:B9J08_005564	5290:15495:15225:15190:15181:15171:15189:5310:5313:61459:1901604:15191:89721:15489:15174:15188:15183:5469:46943:15295:15186:5302
8514	organic anion transmembrane transporter activity	12 out of 447 genes, 2.7%	42 out of 5417 background genes, 0.8%	0.02238	0.0036	B9J08_000473:B9J08_000503:B9J08_001241:B9J08_001362:B9J08_001530:B9J08_004066:B9J08_004365:B9J08_004429:B9J08_004448:B9J08_004592:B9J08_005491:B9J08_005564	15169:5290:15495:34634:15225:15190:15181:1406:15171:15189:5310:5313:61459:1901604:15191:89721:5262:15489:15188:15183:5469:15295:15230:15186:5302
15291	secondary active transmembrane transporter activity	11 out of 447 genes, 2.5%	38 out of 5417 background genes, 0.7%	0.03846	0.005	B9J08_000756:B9J08_000995:B9J08_001464:B9J08_001889:B9J08_002202:B9J08_004365:B9J08_004448:B9J08_004602:B9J08_004825:B9J08_004878:B9J08_005491	15495:35673:15225:5384:5274:15398:8519:15210:5315:5476:1901584:5375:1901604:15116:97079:15319:8271:15226:15489:5469:15295:5427
Cellular component									Cellular component
GOID	GO_term	Cluster frequency	Background frequency	Corrected P-value	False discovery rate	Gene(s) annotated to the term	Directly Annotated GOID List		GOID	GO_term	Cluster frequency	Background frequency	Corrected P-value	False discovery rate	Gene(s) annotated to the term	Directly Annotated GOID List
42579	microbody	23 out of 447 genes, 5.1%	65 out of 5417 background genes, 1.2%	8.99e-08	0	B9J08_000010:B9J08_000032:B9J08_000397:B9J08_001484:B9J08_001645:B9J08_001740:B9J08_001861:B9J08_001956:B9J08_002298:B9J08_002488:B9J08_002781:B9J08_002821:B9J08_002847:B9J08_003180:B9J08_003185:B9J08_003374:B9J08_003442:B9J08_003462:B9J08_003466:B9J08_003628:B9J08_003678:B9J08_004096:B9J08_004905	5737:5829:31235:5758:1990429:5783:5777:5739:42645:5778:5782:5811:5779:5576:5759		71944	cell periphery	40 out of 304 genes, 13.2%	368 out of 5417 background genes, 6.8%	0.00547	0	B9J08_000092:B9J08_000220:B9J08_000228:B9J08_000517:B9J08_000561:B9J08_000822:B9J08_000984:B9J08_001082:B9J08_001275:B9J08_001834:B9J08_002108:B9J08_002109:B9J08_002110:B9J08_002167:B9J08_002261:B9J08_002262:B9J08_002761:B9J08_002789:B9J08_002855:B9J08_002877:B9J08_002895:B9J08_003002:B9J08_003120:B9J08_003387:B9J08_003397:B9J08_003623:B9J08_003703:B9J08_003957:B9J08_004190:B9J08_004259:B9J08_004…	9986:110085:120155:324:30133:51286:30427:329:5881:5816:5621:5886:1990964:1990023:35838:32153:9898:44732:922:44697:31307:71521:5737:142:31097:31410:936:51233:5868:935:9277:5933:32177:30428:43332:15630:45121:30176:33573:55028:35371:31160:5934:16021:70250:120105:5880:120104:5935:5876:51285:131:5768:5829:1990819:48471:5739:5783:5794:5938:30479:33101:71944:71341:235:32126:30287:5819:16020:5634:1411:14…
5777	peroxisome	23 out of 447 genes, 5.1%	65 out of 5417 background genes, 1.2%	8.99e-08	0	B9J08_000010:B9J08_000032:B9J08_000397:B9J08_001484:B9J08_001645:B9J08_001740:B9J08_001861:B9J08_001956:B9J08_002298:B9J08_002488:B9J08_002781:B9J08_002821:B9J08_002847:B9J08_003180:B9J08_003185:B9J08_003374:B9J08_003442:B9J08_003462:B9J08_003466:B9J08_003628:B9J08_003678:B9J08_004096:B9J08_004905	5737:5829:31235:5758:1990429:5783:5777:5739:42645:5778:5811:5782:5779:5576:5759		17053	transcription repressor complex	4 out of 304 genes, 1.3%	5 out of 5417 background genes, 0.1%	0.00865	0	B9J08_000752:B9J08_000993:B9J08_001265:B9J08_004749	790:17053:5622:70823:17054:5634:110129
31907	microbody lumen	8 out of 447 genes, 1.8%	9 out of 5417 background genes, 0.2%	2.54e-06	0	B9J08_001484:B9J08_001740:B9J08_001956:B9J08_002298:B9J08_003374:B9J08_003442:B9J08_003466:B9J08_004096	5737:5829:5758:5739:5777:5782:5759
5782	peroxisomal matrix	8 out of 447 genes, 1.8%	9 out of 5417 background genes, 0.2%	2.54e-06	0	B9J08_001484:B9J08_001740:B9J08_001956:B9J08_002298:B9J08_003374:B9J08_003442:B9J08_003466:B9J08_004096	5737:5829:5758:5739:5777:5782:5759
