# Supplementary material for: Transcriptional Profiling of the Candida auris Response to Exogenous Farnesol Exposure
Source: mSphere. 2021 Oct 13;6(5):e00710-21. doi: 10.1128/mSphere.00710-21 (PMC8513684; doi:10.1128/mSphere.00710-21)
Supplement: TABLE S3 [file msphere.00710-21-st003.xlsx]

## Sheet: Overview
Supplementary Table 3 Transcription data of selected gene groups
Part 1: Genes involved in genetic control of Candida auris virulence.
Part 2: Genes involved in in selected metabolic pathways.
Part 3: Genes involved in ergosterol and fatty acid metabolism.
Part 4: Genes involved in response to oxidative stress.
Part 5: Genes involved in metals metabolism.
Part 6: Selected genes involved in regulation of RNA biosynthetic process.
Part 7: Selected genes have protein kinase or phosphatase activity.
Part 8: Selected genes involved in membrane transport.
The systematic names, gene names and the features (putative molecular function or biological process) of the genes are given according to the Candida Genome Database (http://www.candidagenome.org).
Up- and down-regulated gene were defined as differentially expressed genes with < 0.05 corrected p value. RNA-Seq data are presented as FC values, where FC is “fold change”.
Up- and down-regulated genes are marked with red and blue colour.
Results of gene enrichment analysis (Fisher’s exact test) are also enclosed to the parts 1- 5.
"The response of oxidative stress" genes (GOID: 0006979) collected from Gene Ontology Term Finder (http://www.candidagenome.org/cgi-bin/GO/goTermFinder).

## Sheet: Part1
Part 1: Selected genes involved in genetic control of Candida auris virulence.
C. albicans Gene ID	C. albicans Gene name	Feature	C. auris Gene ID	Farnesol vs.Control
Morphogenesis
CR_07890W	EFG1	bHLH transcription factor; required for white-phase cell type, RPMI and Spider biofilm formation, hyphal growth, cell-wall gene regulation; roles in adhesion, virulence; Cph1 and Efg1 have role in host cytokine response; binds E-box	B9J08_002834	-1.94474			Number of up-regulated morphogenesis related genes:	1			Number of down-regulated morphogenesis related genes:	5
C1_07370C	CPH1	Transcription factor; for mating, filamentation on solid media, pheromone-stimulated biofilms; in pathway with Ess1, Czf1; required with Efg1 for host cytokine response; regulates galactose metabolism genes; rat cathether biofilm repressed	B9J08_003159	1.27756			Number of morphogenesis related genes:	8			Number of morphogenesis related genes:	8
C4_03570W	HWP1	Hyphal cell wall protein; host transglutaminase substrate; opaque-, a-specific, alpha-factor induced; at MTLa side of conjugation tube; virulence complicated by URA3 effects; Bcr1-repressed in RPMI a/a biofilms; Spider biofilm induced	B9J08_001409	-1.59155			Total number of up-regulated genes:	447			Total number of down-regulated genes:	304
C1_00780C	HGC1	Hypha-specific G1 cyclin-related protein involved in regulation of morphogenesis, biofilm formation; Cdc28-Hgc1 maintains Cdc11 S394 phosphorylation during hyphal growth; required for virulence in mice; regulated by Nrg1, Tup1, farnesol	B9J08_004946	-1.5033			Total number of genes:	5417			Total number of genes:	5417
C1_13450W	HYR1	GPI-anchored hyphal cell wall protein; macrophage-induced; repressed by neutrophils; resistance to killing by neutrophils, azoles; regulated by Rfg1, Efg1, Nrg1, Tup1, Cyr1, Bcr1, Hap43; Spider and flow model biofilm induced	B9J08_004098	-1.78995
CR_07070C	ALS3	Cell wall adhesin; epithelial adhesion, endothelial invasion; alleles vary in adhesiveness; immunoprotective in mice; binds SspB adhesin of S. gordonii in mixed biofilm; induced in/required for Spider biofilm; flow model biofilm repressed	B9J08_004112	2.05499			p-value (Fisher's exact test):	0.4981			p-value (Fisher's exact test):	2.623e-05
CR_09650W	WAL1	Protein required for hyphal growth and for wild-type cell morphology, polarized budding, endocytosis, vacuole morphology; similar to Wiskott-Aldrich syndrome protein; localizes to cortical actin patches and hyphal tips	B9J08_000561	-2.10462
C2_07930C	VRP1	Verprolin-related protein involved in actin cytoskeleton organization and polarized morphogenesis; interacts with Wal1p and Myo5p; downregulated upon adherence to polystyrene	B9J08_004190	-2.77544
Adhesion
C6_03700W	ALS1	Cell-surface adhesin; adhesion, virulence, immunoprotective roles; band at hyphal base; Rfg1, Ssk1, Spider biofilm induced; flow model biofilm repressed; CAI-4 strain background effects; promoter bound Bcr1, Tec1, Efg1, Ndt80, and Brg1	B9J08_004112	2.05499			Number of up-regulated adhesion related genes:	1			Number of down-regulated adhesion related genes:	1
C6_04380W	ALS2	ALS family protein; role in adhesion, biofilm formation, germ tube induction; expressed at infection of human buccal epithelial cells; putative GPI-anchor; induced by ketoconazole, low iron and at cell wall regeneration; regulated by Sfu1p	B9J08_004112	2.05499			Number of adhesion related genes:	6			Number of adhesion related genes:	6
CR_07070C	ALS3	Cell wall adhesin; epithelial adhesion, endothelial invasion; alleles vary in adhesiveness; immunoprotective in mice; binds SspB adhesin of S. gordonii in mixed biofilm; induced in/required for Spider biofilm; flow model biofilm repressed	B9J08_004112	2.05499			Total number of up-regulated genes:	447			Total number of down-regulated genes:	304
C6_04130C	ALS4	GPI-anchored adhesin; role in adhesion, germ tube induction; growth, temperature regulated; expressed during infection of human buccal epithelial cells; repressed by vaginal contact; biofilm induced; repressed during chlamydospore formation	B9J08_004113	2.05499			Total number of genes:	5417			Total number of genes:	5417
C6_03690W	ALS5	ALS family adhesin; highly variable; expression in S. cerevisiae causes adhesion to human epithelium, endothelium or ECM, endothelial invasiveness by endocytosis and, at high abundance, ECM-induced aggregation; can form amyloid fibrils	B9J08_004112	2.05499
C3_06190C	ALS6	ALS family protein; expression in S. cerevisiae confers adhesion to gelatin; macrophage-induced gene; N-terminal adhesion domain; ALS family includes cell-surface glycoproteins, some with adhesin function	B9J08_004112	2.05499			p-value (Fisher's exact test):	0.4037			p-value (Fisher's exact test):	0.293
C3_06320W	ALS7	ALS family protein; hypermutable contingency gene; growth-regulated, downregulated in biofilm; two variable repeat regions; expression in S. cerevisiae does not confer adhesiveness; ALS family includes adhesins, cell-surface glycoproteins	B9J08_002582	1.56266
C6_03710W	ALS9	ALS family cell-surface glycoprotein; expressed during infection of human epithelial cells; confers laminin adhesion to S. cerevisiae; highly variable; putative GPI-anchor; Hap43-repressed	B9J08_004498	1.12508
C4_03570W	HWP1	Hyphal cell wall protein; host transglutaminase substrate; opaque-, a-specific, alpha-factor induced; at MTLa side of conjugation tube; virulence complicated by URA3 effects; Bcr1-repressed in RPMI a/a biofilms; Spider biofilm induced	B9J08_001409	-1.59155
CR_00610W	IFF4	Adhesin-like cell surface protein; putative GPI-anchor; null mutant germ tubes show decreased adhesion to plastic substrate; mutants are viable; Hap43-repressed gene	B9J08_004098	-1.78995
C2_10030C	MP65	Cell surface mannoprotein; cell-wall glucan metabolism, adhesion; adhesin motif; O-glycosylation; induced by heat, germ tube formation, wall regeneration; mycelial antigen; diagnostic marker; fluconazole-repressed; Spider biofilm induced	B9J08_003799	-1.30384
Invasion
C6_01990W	PLB1	Phospholipase B; host cell penetration and virulence in mouse systemic infection; Hog1-induced; signal sequence, N-glycosylation, and Tyr phosphorylation site; induced in fluconazole-resistant strains; rat catheter biofilm repressed	B9J08_003486	1.38271
C6_02000W	PLB2	Putative phospholipase B; conserved catalytic region; 6 putative N-glycosylation motifs; predicted secretion signal; no GPI anchor predicted; fungal-specific (no human or murine homolog)	B9J08_003486	1.38271
CR_09690C	PLB3	GPI-anchored cell surface phospholipase B; possibly secreted; fungal-specific (no mammalian homolog); induced by Tbf1; fluconazole-induced; possible essential gene (UAU1 method); Spider and flow model biofilm induced	B9J08_003486	1.38271
CR_09690C	PLB4	GPI-anchored cell surface phospholipase B; possibly secreted; fungal-specific (no mammalian homolog); induced by Tbf1; fluconazole-induced; possible essential gene (UAU1 method); Spider and flow model biofilm induced	B9J08_003486	1.38271
C1_08230C	PLB5	Putative GPI-linked phospholipase B, fungal-specific (no mammalian homolog); null mutation eliminates cell-associated phospholipase A2 activity and attenuates virulence; fluconazole-repressed; flow model biofilm repressed	B9J08_003621	1.07983
C7_03710C	PLC1	Phosphoinositide-specific phospholipase C (PI-PLC), delta-form; essential; roles in stress resistance, hyphal growth; upregulated in biofilm; predicted N-linked glycosylation; lacks conserved EF-hand domain	B9J08_003873	1.18841
C2_03040W	PLC2	Phosphatidylinositol (PtdIns)-specific phospholipase C (PI-PLC); predicted type 2 membrane protein; role in, and regulated by, filamentation, Nrg1 and Tup1; no mouse systemic virulence role; orf19.5797 and orf19.1586 are almost identical	B9J08_004962	1.59963
C1_11590W	PLD1	Phospholipase D1; required for phosphatidic acid and for most diacylglycerol production; required for wild-type mouse virulence, but not rat oral virulence; mutant defect in hyphal growth on solid substrates; similar to S. cerevisiae Spo14p	B9J08_001576	-1.14827
C1_09580C	LIP1	Secreted lipase, member of a lipase gene family whose members are expressed differentially in response to carbon source and during infection; may have a role in nutrition and/or in creating an acidic microenvironment	B9J08_004173	-1.06031
C1_09420W	LIP2	Secreted lipase; member of a differentially expressed lipase gene family; expressed in alimentary tract, but not oral tissue, during mouse oral infection; may have a role in nutrition and/or in creating an acidic microenvironment	B9J08_004176	-1.69032
C1_09900W	LIP3	Secreted lipase; gene family member whose members are expressed differentially in response to carbon source and infection; possible role in nutrition and/or in creating an acidic microenvironment; flow model biofilm induced	B9J08_004172	-2.13687
C6_04490W	LIP4	Secreted lipase, member of a differentially expressed lipase gene family with possible roles in nutrition and/or in creating an acidic microenvironment; expressed more strongly during mucosal infections than during systemic infections	B9J08_004176	-1.69032
C7_02830C	LIP5	Cold-activated secreted lipase, differentially expressed lipase gene family member with possible roles in nutrition and acidic microenvironment; LIP5 and LIP8 expressed at all stages of mucosal and systemic infection; affects filamentation	B9J08_004173	-1.06031
C1_09600C	LIP6	Secreted lipase, member of family of lipase genes expressed differentially in response to carbon source and during infection; may have a role in nutrition and/or in creating an acidic microenvironment; induced on adherence to polystyrene	B9J08_004173	-1.06031
CR_09220C	LIP7	Probable lipase, part of a gene family whose members are differentially expressed during infection; lacks a signal sequence for secretion, unlike other family members; may have a role in nutrition or in creating an acidic microenvironment	B9J08_004176	-1.69032
C7_03300C	LIP8	Secreted lipase, member of a differentially expressed lipase gene family with possible roles in nutrition and/or in creating an acidic microenvironment; LIP5 and LIP8 are expressed at all stages of both mucosal and systemic infection	B9J08_004156	1.68293
C7_02880C	LIP9	Secreted lipase, member of a lipase gene family whose members are expressed differentially in response to carbon source and during infection; may have a role in nutrition and/or in creating an acidic microenvironment	B9J08_004176	-1.69032
C1_09590C	LIP10	Secreted lipase, member of a lipase gene family whose members are expressed differentially in response to carbon source and during infection; may have a role in nutrition and/or in creating an acidic microenvironment	B9J08_004176	-1.69032
C6_03490C	SAP1	Secreted aspartyl proteinase; acts in utilization of protein as nitrogen source; assessment of virulence role complicated by URA3 effects; regulated by growth phase, alpha-pheromone; produced by opaque cells	B9J08_001518	-1.26832			Number of up-regulated secreted aspartyl protease related genes:	2			Number of down-regulated secreted aspartyl protease related genes:	0
CR_07800W	SAP2	Major secreted aspartyl proteinase; utilization of protein as nitrogen source; role in virulence complicated by URA3 effects; immunoprotective; regulated by growth, albumin, drugs, white cell-type; flow model biofilm induced	B9J08_001518	-1.26832			Number of secreted aspartyl protease related genes:	6			Number of secreted aspartyl protease related genes:	6
C3_05230W	SAP3	Secreted aspartyl proteinase, acts in utilization of protein as nitrogen source; assessment of virulence role complicated by URA3 effects; regulated by growth phase; produced by opaque phase cells; alpha-pheromone repressed	B9J08_001534	1.06519			Total number of up-regulated genes:	447			Total number of down-regulated genes:	304
C6_03500C	SAP4	Secreted aspartyl proteinase; sap4,5,6 mutant defective in protein utilization for nitrogen; virulence role complicated by URA3 effects; expressed during mucosal and systemic infections; N-glycosylated; rat catheter, Spider biofilm induced	B9J08_001518	-1.26832			Total number of genes:	5417			Total number of genes:	5417
C6_03030W	SAP5	Biofilm-specific aspartyl protease; virulence role effected by URA3; expressed during infection; mRNA localized to hyphal tip via She3; rat catheter and Spider biofilm induced	B9J08_001518	-1.26832
C6_02710C	SAP6	Biofilm-specific aspartyl protease; expressed during hyphal growth, oral carriage, infection; virulence role affecte by URA3; N-glycosylated; rat catheter biofilm induced	B9J08_001518	-1.26832			p-value (Fisher's exact test):	0.08156			p-value (Fisher's exact test):	1
C1_04870W	SAP7	Pepstatin A-insensitive secreted aspartyl protease; self-processing; expressed in human oral infection; Ssn6p-regulated; role in murine intravenous infection; induced during, but not required for, murine vaginal infection; N-glycosylated	B9J08_001958	1.86037
C3_02510C	SAP8	Secreted aspartyl protease; regulated by growth phase, temperature, white-opaque switch; highly expressed in opaque cells and upon deep epidermal invasion; greater expression in vaginal than oral infection; prominent role in biofilms	B9J08_001534	1.06519
C3_03870C	SAP9	Secreted aspartyl protease; roles in adhesion, cell surface integrity; induced by antifungal drugs, stationary phase, or in white-phase cells; farnesol-downregulated in biofilm; autocatalytic processing; GPI-anchor; Spider biofilm induced	B9J08_001958	1.86037
C4_04470W	SAP10	Secreted aspartyl protease; roles in adhesion, virulence (RHE model), cell surface integrity; distinct specificity from Sap9; at cell membrane and wall; GPI-anchored; induced in low iron; Tbf1-activated; Spider biofilm induced	B9J08_001958	1.86037
C1_13480W	SSA1, HSP70	Putative hsp70 chaperone; role in entry into host cells; heat-shock, amphotericin B, cadmium, ketoconazole-induced; surface localized in yeast and hyphae; antigenic in host; farnesol-downregulated in biofilm; Spider biofilm induced	B9J08_000483	3.42841
Biofilm- Adhesion and/or colonisation
C6_03700W	ALS1	Cell-surface adhesin; adhesion, virulence, immunoprotective roles; band at hyphal base; Rfg1, Ssk1, Spider biofilm induced; flow model biofilm repressed; CAI-4 strain background effects; promoter bound Bcr1, Tec1, Efg1, Ndt80, and Brg1	B9J08_004112	2.05499			Number of up-regulated biofilm (adhesion and colonisation) related genes:	1			Number of down-regulated biofilm (adhesion and colonisation) related genes:	1
CR_07070C	ALS3	Cell wall adhesin; epithelial adhesion, endothelial invasion; alleles vary in adhesiveness; immunoprotective in mice; binds SspB adhesin of S. gordonii in mixed biofilm; induced in/required for Spider biofilm; flow model biofilm repressed	B9J08_004112	2.05499			Number of biofilm (adhesion and colonisation) related genes:	5			Number of biofilm (adhesion and colonisation) related genes:	5
C6_03690W	ALS5	ALS family adhesin; highly variable; expression in S. cerevisiae causes adhesion to human epithelium, endothelium or ECM, endothelial invasiveness by endocytosis and, at high abundance, ECM-induced aggregation; can form amyloid fibrils	B9J08_004112	2.05499			Total number of up-regulated genes:	447			Total number of down-regulated genes:	304
C4_03570W	HWP1	Hyphal cell wall protein; host transglutaminase substrate; opaque-, a-specific, alpha-factor induced; at MTLa side of conjugation tube; virulence complicated by URA3 effects; Bcr1-repressed in RPMI a/a biofilms; Spider biofilm induced	B9J08_001409	-1.59155			Total number of genes:	5417			Total number of genes:	5417
C4_00450C	PGA10	GPI anchored membrane protein; utilization of hemin and hemoglobin for Fe in host; Rim101 at ph8/hypoxia/ketoconazole/ciclopirox/hypha-induced; required for RPMI biofilm formation, Bcr1-induced in a/a biofilm; rat catheter biofilm repressed	B9J08_001951	-2.46424
C1_04020C	CSH1	Aldo-keto reductase; role in fibronectin adhesion, cell surface hydrophobicity; regulated by temperature, growth phase, benomyl, macrophage interaction; azole resistance associated; Spider biofilm induced; rat catheter biofilm repressed	B9J08_003568	1.25116			p-value (Fisher's exact test):	0.35			p-value (Fisher's exact test):	0.2509
C4_06820C	CZF1	Transcription factor; regulates white-opaque switch; hyphal growth regulator; expression in S. cerevisiae causes dominant-negative inhibition of pheromone response; required for yeast cell adherence to silicone; Spider biofilm induced	B9J08_003772	-1.09637
Biofilm- Maturation
C4_03520C	RBT1	Cell wall protein with similarity to Hwp1; required for virulence; predicted glycosylation; fluconazole, Tup1 repressed; farnesol, alpha factor, serum, hyphal and alkaline induced; Rfg1, Rim101-regulated	B9J08_001458	-2.8771276			Number of up-regulated biofilm (maturation) related genes:	2			Number of down-regulated biofilm (maturation) related genes:	9
C4_03570W	HWP1	Hyphal cell wall protein; host transglutaminase substrate; opaque-, a-specific, alpha-factor induced; at MTLa side of conjugation tube; virulence complicated by URA3 effects; Bcr1-repressed in RPMI a/a biofilms; Spider biofilm induced	B9J08_001409	-1.59155			Number of biofilm (maturation) related genes:	23			Number of biofilm (maturation) related genes:	23
CR_06440C	BCR1	Transcription factor; regulates a/alpha biofilm formation, matrix, cell-surface-associated genes; confers adherence, impermeability, impenetrability, fluconazole resistance; Tup1/Tec1/Mnl1-regulated; mRNA binds She3; Spider biofilm induced	B9J08_003985	-3.15368			Total number of up-regulated genes:	447			Total number of down-regulated genes:	304
CR_07890W	EFG1	bHLH transcription factor; required for white-phase cell type, RPMI and Spider biofilm formation, hyphal growth, cell-wall gene regulation; roles in adhesion, virulence; Cph1 and Efg1 have role in host cytokine response; binds E-box	B9J08_002834	-1.94474			Total number of genes:	5417			Total number of genes:	5417
C2_08490W	DSE1	Essential cell wall protein involved in cell wall integrity and rigidity; periodic mRNA expression peaks at M/G1 phase; Ace2p-induced; required for virulence in a mouse model of infection	B9J08_005070	-1.88441
C3_04530C	TEC1	TEA/ATTS transcription factor; white cell pheromone response, hyphal gene regulation; required for Spider and RPMI biofilm formation; regulates BCR1; Cph2 regulated transcript; alkaline, rat catheter, Spider, flow model biofilm induced	B9J08_003950	1.59854			p-value (Fisher's exact test):	0.5772			p-value (Fisher's exact test):	1.995e-06
C2_00140W	NDT80	Ortholog of Ndt80; meiosis-specific transcription factor; activator of CDR1 induction by antifungal drugs; required for wild-type drug resistance and for Spider biofilm formation; transcript induced by antifungal drug treatment	B9J08_000388	-1.14653
C1_13620W	ROB1	Zn(II)2Cys6 transcription factor; required for Spider model biofilm formation; mutant displays abnormal colony morphology and invasive growth; caspofungin repressed; flow model biofilm induced; rat catheter biofilm repressed	B9J08_003992	-1.40314
C1_05140W	BRG1	Transcription factor; recruits Hda1 to hypha-specific promoters; Tn mutation affects filamentation; Hap43-repressed; Spider and flow model biofilm induced; required for Spider biofilm formation; Bcr1-repressed in RPMI a/a biofilms	B9J08_002529	-3.2007
C1_06280C	UME6	Zn(II)2Cys6 transcription factor; role in hyphal extension, virulence, adherence to plastic; rat catheter biofilm induced; has a long 5'-UTR that regulates translational efficiency and controls transition to filamentous growth	B9J08_000592	-1.64358
C6_00280W	CPH2	Myc-bHLH transcription factor; promotes hyphal growth; directly regulates Tec1 to induce hypha-specific genes; probably homodimeric, phosphorylated; required for colonization of the mouse GI tract; rat catheter and Spider biofilm induced	B9J08_001679	-1.45638
CR_07440W	ACE2	Transcription factor; similar to S. cerevisiae Ace2 and Swi5; regulates morphogenesis, cell separation, adherence, virulence in a mice; mutant is hyperfilamentous; rat catheter and Spider biofilm induced	B9J08_000468	-1.15585
C4_04850C	ZAP1, CSR1	Transcription factor; role in zinc homeostasis and regulation of Spider biofilm matrix; mutation affects filamentous growth; can suppress S. cerevisiae rok1 mutant inviability; Spider biofilm induced; mutants for abnormal Spider biofilms	B9J08_004167	-2.6768
C1_08220W	CCR4	Component of the Ccr4-Pop2 mRNA deadenylase; transposon mutation affects filamentous growth	B9J08_002888	1.0474
C1_02420C	FKS1 GSC1	Essential beta-1,3-glucan synthase subunit; gsc1 allele determines resistance/sensitivity to echinocandins; 16 predicted membrane-spanning regions; mRNA abundance declines after yeast-to-hypha transition; Spider biofilm induced	B9J08_000964	1.00781
C1_04020C	CSH1	Aldo-keto reductase; role in fibronectin adhesion, cell surface hydrophobicity; regulated by temperature, growth phase, benomyl, macrophage interaction; azole resistance associated; Spider biofilm induced; rat catheter biofilm repressed	B9J08_003568	1.25116
C1_04140W	IFD6	Aldo-keto reductase; similar to aryl alcohol dehydrogenases; protein increase correlates with MDR1 overexpression (not CDR1 or CDR2) in fluconazole-resistant clinical isolates; farnesol regulated; possibly essential; Spider biofilm induced	B9J08_003568	1.25116
C1_10290W	GCA1	Extracellular/plasma membrane-associated glucoamylase; expressed in rat oral infection; regulated by carbohydrates, pH, galactose; promotes biofilm matrix formation; flow model biofilm induced; Bcr1 repressed in RPMI a/a biofilms	B9J08_004015	-1.41568
C1_10550C	GCA2	Predicted extracellular glucoamylase; induced by ketoconazole; possibly essential, disruptants not obtained by UAU1 method; promotes biofilm matrix formation; Spider biofilm induced; Bcr1-induced in RPMI a/a biofilms	B9J08_004015	-1.41568
CR_02070C	ADH5	Putative alcohol dehydrogenase; regulated by white-opaque switch; fluconazole-induced; antigenic in murine infection; regulated by Nrg1, Tup1; Hap43, macrophage repressed, flow model biofilm induced; Spider biofilm induced	B9J08_001171	-2.3979
C4_01260W	RLM1	Putative transcription factor; required for wild-type resistance to cell wall perturbation, caspofungin treatment; regulates caspofungin induction of PGA13	B9J08_000772	-1.75581
C4_02250C	BGL2	Cell wall 1,3-beta-glucosyltransferase; mutant has cell-wall and growth defects, but wild-type 1,3- or 1,6-beta-glucan content; antigenic; virulence role in mouse systemic infection; rat catheter biofilm induced	B9J08_001418	1.05543
C4_04530C	PHR1	Cell surface glycosidase; may act on cell-wall beta-1,3-glucan prior to beta-1,6-glucan linkage; role in systemic, not vaginal virulence (neutral, not low pH); high pH or filamentation induced; Bcr1-repressed in RPMI a/a biofilm	B9J08_000918	9.50275
C1_02990C	XOG1	Exo-1,3-beta-glucanase; 5 glycosyl hydrolase family member; affects sensitivity to chitin and glucan synthesis inhibitors; not required for yeast-to-hypha transition or for virulence in mice; Hap43-induced; Spider biofilm induced	B9J08_003251	2.04032
Biofilm-Dispersion
C7_04230W	NRG1	Transcription factor/repressor; regulates chlamydospore formation/hyphal gene induction/virulence and rescue/stress response genes; effects both Tup1 dependent and independent regulation; flow model biofilm induced; Spider biofilm repressed	B9J08_005429	-3.64905			Number of up-regulated biofilm (dispersion) related genes:	0			Number of down-regulated biofilm (dispersion) related genes:	2
C2_09320C	PES1	Pescadillo homolog required for yeast cell growth, lateral yeast growth on filamentous cells and virulence in mice; hyphal cells grow normally in mutant; mutation confers hypersensitivity to 5-fluorocytosine, 5-fluorouracil, tubercidin	B9J08_003031	-1.02818			Number of biofilm (dispersion) related genes:	4			Number of biofilm (dispersion) related genes:	4
C1_06280C	UME6	Zn(II)2Cys6 transcription factor; role in hyphal extension, virulence, adherence to plastic; rat catheter biofilm induced; has a long 5'-UTR that regulates translational efficiency and controls transition to filamentous growth	B9J08_000592	-1.64358			Total number of up-regulated genes:	447			Total number of down-regulated genes:	304
C7_02030W	HSP90	Essential chaperone, regulates several signal transduction pathways and temperature-induced morphogenesis; activated by heat shock, stress; localizes to surface of hyphae, not yeast cells; mediates echinocandin and biofilm azole resistance	B9J08_004918	-1.18997			Total number of genes:	5417			Total number of genes:	5417
pH sensing
C4_04530C	PHR1	Cell surface glycosidase; may act on cell-wall beta-1,3-glucan prior to beta-1,6-glucan linkage; role in systemic, not vaginal virulence (neutral, not low pH); high pH or filamentation induced; Bcr1-repressed in RPMI a/a biofilm	B9J08_000918	9.50275			p-value (Fisher's exact test):	1			p-value (Fisher's exact test):	0.01747
C1_00220W	PHR2	Glycosidase; role in vaginal not systemic infection (low pH not neutral); low pH, high iron, fluconazole, Hap43-induced; Rim101-repressed at pH8; rat catheter biofilm induced; Bcr1-repressed in RPMI a/a biofilms	B9J08_000384	1.2336
C2_03400C	DFG16	Rim101 pathway protein that acts in Rim101 processing; regulates filamentation in response to alkaline pH; required for host tissue invasion during infection; flow model biofilm induced	B9J08_004279	-1.11792
C5_01950C	RIM21	Plasma membrane pH-sensor involved in the Rim101 pH response pathway; required for processing and activation of Rim101 and for alkaline pH-induced hyphal growth; Spider biofilm induced	B9J08_004815	-1.07073
C1_09380W	RIM20	Protein involved in the pH response pathway; binds to the transcription factor Rim101 and may serve as a scaffold to facilitate the C-terminal proteolytic cleavage that activates Rim101; required for alkaline pH-induced hyphal growth	B9J08_003197	-1.09433
C1_14340C	RIM101	Transcription factor; alkaline pH response; required for alkaline-induced hyphal growth; role in virulence in mice; activated by C-terminal proteolytic cleavage; mediates both positive and negative regulation; Spider biofilm induced	B9J08_003060	1.2244
Role in osmotic stress
C3_00320W	GPP1 RHR21	Glycerol 3-phosphatase; roles in osmotic tolerance, glycerol accumulation in response to salt; Spider/flow model biofilm induced; regulated by macrophage, stress, yeast-hyphal switch, pheromone, Gcn4, Hog1, Nrg1, Tup1	B9J08_004378	1.6363
C6_02010C	GPD2	Surface protein similar to glycerol 3-P dehydrogenase; binds host Factor H, FHL-1, plasminogen; regulated by Ssn6, Nrg1, Efg1; induced by cell wall regeneration, macrophage/pseudohyphal growth, core stress response; Spider biofilm induced	B9J08_003684	2.28011
Regulation
CR_00120C	MKC1	MAP kinase; role in biofilm formation, contact-induced invasive filamentation, systemic virulence in mouse, cell wall structure/maintenance, caspofungin response; phosphorylated on surface contact, membrane perturbation, or cell wall stress	B9J08_002682	-1.29458
C2_03330C	HOG1	MAP kinase of osmotic-, heavy metal-, and core stress response; role in regulation of glycerol, D-arabitol in response to stress; phosphorylated in response to H2O2 (Ssk1-dependent) or NaCl; mutant induces protective mouse immune response	B9J08_004369	1.68618
C4_06480C	CEK1	ERK-family protein kinase; required for wild-type yeast-hypha switch, mating efficiency, virulence in mice; Cst20-Hst7-Cek1-Cph1 MAPK pathway regulates mating, and invasive hyphal growth under some conditions; Spider biofilm induced	B9J08_000458	1.24527
Heat shock proteins
CR_08250C	HSP104	Heat-shock protein; roles in biofilm and virulence; complements chaperone, prion activity in S. cerevisiae; guanidine-insensitive; heat shock/stress induced; repressed in farnesol-treated biofilm; sumoylation target; Spider biofilm induced	B9J08_000476	3.55582
C7_02030W	HSP90	Essential chaperone, regulates several signal transduction pathways and temperature-induced morphogenesis; activated by heat shock, stress; localizes to surface of hyphae, not yeast cells; mediates echinocandin and biofilm azole resistance	B9J08_004918	-1.18997
C2_03390C	HSP78	Heat-shock protein; regulated by macrophage response, Nrg1, Mig1, Gcn2, Gcn4, Mnl1p; heavy metal (cadmium) stress-induced; stationary phase enriched protein; rat catheter and Spider biofilm induced	B9J08_004285	2.8546
C1_13480W	SSA1, HSP70	Putative hsp70 chaperone; role in entry into host cells; heat-shock, amphotericin B, cadmium, ketoconazole-induced; surface localized in yeast and hyphae; antigenic in host; farnesol-downregulated in biofilm; Spider biofilm induced	B9J08_000483	3.42841
C1_04300C	SSA2	HSP70 family chaperone; cell wall fractions; antigenic; beta-defensin peptides impport; ATPase domain binds histatin 5; at hyphal surface, not yeast; farnesol-repressed in biofilm; flow model, Spider biofilm repressed; caspofungin repressed	B9J08_003364	-1.0158
CR_06490C	HSP60	Heat shock protein; soluble in hyphae; regulated by Nrg1 and by iron; induced in high iron; heavy metal (cadmium) stress-induced; sumoylation target; protein present in exponential and stationary phase cells; Hap43-repressed	B9J08_003991	-1.14713
C1_09170W	HSF1 CTA81	Essential transcription factor, mediates heat shock transcriptional induction; in the absence of heat stress, Cta8p levels are modulated by growth temperature to regulate basal expression of genes involved in protein folding	B9J08_001120	1.79399
C2_04010C	HSP21	Small heat shock protein; role in stress response and virulence; fluconazole-downregulated; induced in cyr1 or ras1 mutant; stationary phase enriched protein; detected in some, not all, biofilm extracts; Spider biofilm induced	B9J08_003627	17.9106
C5_02080C	HSP12	Heat-shock protein; induced by osmotic/oxidative/cadmium stress, fluphenazine treatment, low iron, CDR1 and CDR2 overexpression, or ssn6 or ssk1 null mutation; overexpression increases resistance to farnesol and azoles	B9J08_001940	1.27908
C1_14090W	HSP10	Ortholog(s) have chaperone binding, unfolded protein binding activity and role in chaperone-mediated protein complex assembly, protein folding, protein import into mitochondrial intermembrane space, protein refolding	B9J08_002967	1.13149
Metal acquisition
CR_07070C	ALS3	Cell wall adhesin; epithelial adhesion, endothelial invasion; alleles vary in adhesiveness; immunoprotective in mice; binds SspB adhesin of S. gordonii in mixed biofilm; induced in/required for Spider biofilm; flow model biofilm repressed	B9J08_004112	2.05499
C2_08050C	SIT1	Transporter of ferrichrome siderophores, not ferrioxamine B; required for human epithelial cell invasion in vitro, not for mouse systemic infection; regulated by iron, Sfu1, Rfg1, Tup1, Hap43; rat catheter and Spider biofilm induced	B9J08_002110	-2.32767
C4_00130W	RBT5	GPI-linked cell wall protein; hemoglobin utilization; Rfg1, Rim101, Tbf1, Fe regulated; Sfu1, Hog1, Tup1, serum, alkaline pH, antifungal drugs, geldamycin repressed; Hap43 induced; required for RPMI biofilms; Spider biofilm induced	B9J08_005545	-5.6816
C4_00450C	RBT51, PGA101	GPI anchored membrane protein; utilization of hemin and hemoglobin for Fe in host; Rim101 at ph8/hypoxia/ketoconazole/ciclopirox/hypha-induced; required for RPMI biofilm formation, Bcr1-induced in a/a biofilm; rat catheter biofilm repressed	B9J08_001951	-2.46424
C7_00090C	CSA1	Surface antigen on elongating hyphae and buds; strain variation in repeat number; ciclopirox, filament induced, alkaline induced by Rim101; Efg1-, Cph1, Hap43-regulated; required for WT RPMI biofilm formation; Bcr1-induced in a/a biofilms	B9J08_001951	-2.46424
C4_06920C	CSA2	Extracellular heme-binding protein involved in heme-iron acquisition; regulated by Tsa1, Tsa1B in minimal media at 37 deg; induced by ketoconazole, nitric oxide, Hap43; required for normal RPMI biofilm formation	B9J08_005545	-5.6816
C4_00120W	PGA7	GPI-linked hyphal surface antigen; induced by ciclopirox olamine, ketoconazole, Rim101 at pH 8; Hap43, fluconazole; flow model biofilm induced; Spider biofilm induced; required for RPMI biofilm; Bcr1-induced in a/a biofilm	B9J08_004469	-1.03873
C4_06980W	PRA1	Cell surface protein that sequesters zinc from host tissue; enriched at hyphal tips; released extracellularly; binds to host complement regulators; mediates leukocyte adhesion and migration; immunogenic in mouse; produced at ambient pH	B9J08_002992	-1.14555
C3_03710W	CCC1	Manganese transporter; required for normal filamentous growth; mRNA binds She3, localized to hyphal tips; repressed by NO, alkaline pH; colony morphology-related regulation by Ssn6; regulated by Sef1, Sfu1, Hap43; Spider biofilm induced	B9J08_002258	1.46059
C6_00790C	CTR1	Copper transporter; transcribed in low copper; induced Mac1, Tye7, macrophage interaction, alkaline pH via Rim101; 17-beta-estradiol repressed; complements S. cerevisiae ctr1 ctr3 copper transport mutant; flow model/Spider biofilm induced	B9J08_001856	-1.32204
Putative ABC transporters
C7_02330W	YCF1	Putative glutathione S-conjugate transporter; MRP/CFTR-subfamily, ABC type transporter; human neutrophil-induced; oxidative stress-induced via Cap1; possible association with multidrug resistance; possibly essential; Spider biofilm induced	B9J08_001899	1.29983
C6_03840C	SNQ2	Protein similar to S. cerevisiae Snq2p transporter; member of PDR subfamily of ABC family; transposon mutation affects filamentation; benomyl-induced transcription; detected at yeast-form cell plasma membrane by mass spec	B9J08_001125	-1.78246
C1_03820W	PDR16	Phosphatidylinositol transfer protein; induction correlates with CDR1, CDR2 overexpression/azole resistance; fluphenazine, 17-beta-estradiol, ethynyl estradiol, NO induced; farnesol-downregulated in biofilm; rat catheter biofilm induced	B9J08_004982	1.17233
C6_04210C	ATM1	Member of MDR subfamily of ABC family; ortholog of S. cerevisiae ABC transporter, Atm1; induced in low iron; induced by nitric oxide independent of Yhb1	B9J08_002232	-1.26499
C3_05220W	CDR1	Multidrug transporter of ABC superfamily; transports phospholipids in an in-to-out direction; induced by beta-estradiol, progesterone, corticosteroid, or cholesterol; Spider biofilm induced	B9J08_000164	1.57904
C3_04890W	CDR2	Multidrug transporter, ATP-binding cassette (ABC) superfamily; transports phospholipids, in-to-out direction; overexpressed in azole-resistant isolates; repressed in young biofilms	B9J08_000164	1.57904
C6_03170C	MDR1	Plasma membrane MDR/MFS multidrug efflux pump; methotrexate is preferred substrate; overexpression in drug-resistant clinical isolates confers fluconazole resistance; repressed in young biofilms; rat catheter biofilm induced	B9J08_003981	6.25048

## Sheet: Part2
Part 2: Selected genes involved in metabolism.
C. albicans Gene ID	C. albicans Gene name	Feature	C. auris Gene ID	Farnesol vs.Control
Glycolysis
CR_06340C	PGI1	Glucose-6-phosphate isomerase; enzyme of glycolysis; antigenic; Efg1-regulated; induced upon adherence to polystyrene; repressed by phagocytosis, human neutrophils; flow model biofilm induced; rat catheter and Spider biofilm repressed	B9J08_000808	-1.1061
C7_01800C	PFK2	Phosphofructokinase beta subunit; fructose 2,6-bisphosphate, AMP activated; ATP inhibited; phagocytosis, hyphal repressed; fluconazole-induced; stationary-phase enriched; flow model biofilm induced; rat catheter/Spider biofilm repressed	B9J08_004928	-1.53957		Number of up-regulated glycolysis related genes:	0			Number of down-regulated glycolysis related genes:	1
C5_04810W	PFK1	Phosphofructokinase alpha subinit; activated by fructose 2,6-bisphosphate, AMP, ATP inhibited; activity reduced on hyphal induction; phagocytosis-repressed; fluconazole, flow model biofilm induced; rat catheter and Spider biofilm repressed	B9J08_004309	-1.39811		Number of glycolysis related genes:	16			Number of glycolysis related genes:	16
C4_01750C	FBA1	Fructose-bisphosphate aldolase; glycolytic enzyme; antigenic in murine/human infection; regulated by yeast-hypha switch; induced by Efg1, Gcn4, Hog1, fluconazole; phagocytosis-repressed; flow model biofilm induced; Spider biofilm repressed	B9J08_005239	-1.12692		Total number of up-regulated genes:	447			Total number of down-regulated genes:	304
C3_07440W	TPI1	Triose-phosphate isomerase; antigenic in mouse/human; mutation affects filamentation; macrophage-repressed; protein in exponential and stationary growth phase yeast; possibly essential; flow model biofilm induced; Spider biofilm repressed	B9J08_001875	1.21707		Total number of genes:	5417			Total number of genes:	5417
C3_06870W	TDH3	NAD-linked glyceraldehyde-3-phosphate dehydrogenase; binds fibronectin, laminin; at cell surface; antigenic in infection; farnesol-repressed; stationary phase-enriched; GlcNAc-induced; flow model biofilm induced; Spider biofilm repressed	B9J08_001227	-1.02098
C6_00750C	PGK1	Phosphoglycerate kinase; localizes to cell wall and cytoplasm; antigenic in murine/human infection; flow model biofilm, Hog1-, Hap43-, GCN-induced; repressed upon phagocytosis; repressed in Spider biofilms by Bcr1, Ndt80, Rob1, Brg1	B9J08_001860	1.02349		p-value (Fisher's exact test):	1			p-value (Fisher's exact test):	0.6036
C2_03270W	GPM1	Phosphoglycerate mutase; surface protein that binds host complement Factor H and FHL-1; antigenic; fluconazole, or amino acid starvation (3-AT) induced, farnesol-repressed; Hap43, flow model biofilm induced; Spider biofilm repressed	B9J08_004375	-1.03241
C1_04320W	GPM2	Putative phosphoglycerate mutase; repressed in hyphae; macrophage/pseudohyphal-repressed; induced by high levels of peroxide stress, farnesol; flow model biofilm induced; rat catheter and Spider biofilm repressed	B9J08_003371	-1.22889
C1_08500C	ENO1	Enolase, involved in glycolysis and gluconeogenesis; also has transglutaminase activity involved in assembly of cell wall polysaccharides; major cell-surface antigen; binds host plasmin/plasminogen; immunoprotective; may be essential	B9J08_000274	-1.16719
C2_05460W	CDC19	Pyruvate kinase at yeast cell surface; Gcn4/Hog1/GlcNAc regulated; Hap43/polystyrene adherence induced; repressed by phagocytosis/farnesol; hyphal growth role; stationary phase enriched; flow model biofilm induced; Spider biofilm repressed	B9J08_003632	-1.2485
CR_04510W	HXK2	Hexokinase II; antigenic in humans; repressed by human neutrophils; Efg1-regulated; fluconazole-induced; gene regulation by Ssn6; present in exponential and stationary growth phase; flow model biofilm induced; Spider biofilm repressed	B9J08_002566	-1.14827
CR_07150W	GLK1	Putative glucokinase; transcript regulated upon yeast-hyphal switch; Efg1 regulated; fluconazole-induced; induced in core stress response; colony morphology-related gene regulation by Ssn6; GlcNAc-induced protein	B9J08_005226	-1.22173
CR_07490C	GLK4	Putative glucokinase; decreased expression in hyphae compared to yeast-form cells	B9J08_005226	-1.22173
C1_13140C	TYE7	bHLH transcription factor; control of glycolysis; required for biofilm formation; hyphally regulated by Cph1, Cyr1; flucytosine, Hog1 induced; amphotericin B, caspofungin repressed; induced in flow model biofilm and planktonic cultures	B9J08_004171	-9.86664
C2_10590W	GAL4	Zn(II)2Cys6 transcription factor; involved in control of glycolysis; ortholog of S. cerevisiae Gal4, but not involved in regulation of galactose utilization genes; caspofungin repressed; Spider biofilm repressed	B9J08_003585	1.24379
TCA cycle
C4_03940C	PYC2	Putative pyruvate carboxylase; binds biotin cofactor; repressed by Ssk1 response regulator, by benomyl treatment, or in an azole-resistant strain overexpressing MDR1; stationary phase enriched protein; flow model biofilm repressed	B9J08_005201	1.12943		Number of up-regulated TCA cycle related genes:	1			Number of down-regulated TCA cycle related genes:	1
CR_03500W	CIT1	Citrate synthase; induced by phagocytosis; induced in high iron; Hog1-repressed; Efg1-regulated under yeast, not hyphal growth conditions; present in exponential and stationary phase; Spider biofilm repressed; rat catheter biofilm induced	B9J08_002652	1.3373		Number of TCA cycle related genes:	15			Number of TCA cycle related genes:	15
CR_08210C	ACO1	Aconitase; induced in high iron; 2 upstream CCAAT motifs; amino acid starvation (3-AT), amphotericin B, phagocytosis, farnesol induced; Hap43, fluconazole-repressed; Gcn4-regulated; antigenic in infection; flow and Spider biofilm repressed	B9J08_004914	1.04157		Total number of up-regulated genes:	447			Total number of down-regulated genes:	304
CR_05790C	ACO2	Putative aconitate hydratase 2; induced in high iron; regulated by Gcn4; repressed by amino acid starvation (3-AT); protein levels decrease in stationary phase yeast; flow model and Spider biofilm repressed	B9J08_001702	1.67209		Total number of genes:	5417			Total number of genes:	5417
C1_09630W	IDH1	Putative mitochondrial NAD-isocitrate dehydrogenase subunit 1; soluble protein in hyphae; protein level decrease in stationary phase cultures	B9J08_004224	1.03859
C2_03080W	IDH2	Putative mitochondrial NAD-isocitrate dehydrogenase subunit; induced by ciclopirox; induced in high iron; present in exponential and stationary growth phases; Spider biofilm repressed	B9J08_002770	1.03893		p-value (Fisher's exact test):	0.7257			p-value (Fisher's exact test):	0.58
C3_00880W	KGD1	Putative 2-oxoglutarate dehydrogenase; regulated by Efg1 under yeast but not hyphal growth conditions; transcript induced in an RHE model of oral candidiasis; stationary phase enriched protein; Hap43-repressed; rat catheter biofilm induced	B9J08_002363	-1.55256
CR_07420W	KGD2	Putative dihydrolipoamide S-succinyltransferase; induced in high iron; Hap43-repressed; Spider biofilm repressed	B9J08_000469	-1.11734
CR_06760C	LSC2	Putative succinate-CoA ligase beta subunit; regulated by Mig1, Tup1; induced in high iron; protein present in exponential and stationary growth phase yeast cells; Spider biofilm repressed	B9J08_005128	-1.11893
C1_01690C	LSC1	Putative succinate-CoA ligase subunit; induced by high iron; fluconazole-induced; protein present in exponential and stationary growth phase yeast cultures; Spider biofilm repressed	B9J08_000650	-1.28322
C1_05260C	SDH1	Putative mitochondrial succinate dehydrogenase; macrophage/pseudohyphal-induced; repressed by nitric oxide	B9J08_000507	-1.04135
CR_05180C	SDH2	Succinate dehydrogenase, Fe-S subunit; localizes to surface of yeast cells, but not hyphae; induced in high iron and during log phase aerobic growth; repressed by nitric oxide, Hap43	B9J08_002689	-1.03144
CR_04530W	FUM11	Fumarate hydratase; induced in high iron; protein in exponential and stationary-phase yeast cells, but higher in stationary phase; rat catheter biofilm repressed	B9J08_001207	-1.2364
C3_07640C	FUM12	Putative fumarate hydratase; enzyme of citric acid cycle; fluconazole, Efg1 repressed; induced in high iron; protein present in exponential and stationary growth phase	B9J08_001207	-1.2364
C4_01900C	MDH1-1	Predicted malate dehydrogenase precursor; macrophage-induced transcript; protein present in exponential and stationary growth phase yeast cultures; Spider biofilm repressed	B9J08_000764	1.15611
Glyoxylate cycle
CR_05790C	ACO2	Putative aconitate hydratase 2; induced in high iron; regulated by Gcn4; repressed by amino acid starvation (3-AT); protein levels decrease in stationary phase yeast; flow model and Spider biofilm repressed	B9J08_001702	1.67209		Number of up-regulated glyoxylate cycle related genes:	3			Number of down-regulated glyoxylate cycle related genes:	0
CR_08210C	ACO1	Aconitase; induced in high iron; 2 upstream CCAAT motifs; amino acid starvation (3-AT), amphotericin B, phagocytosis, farnesol induced; Hap43, fluconazole-repressed; Gcn4-regulated; antigenic in infection; flow and Spider biofilm repressed	B9J08_004914	1.04157		Number of glyoxylate cycle related genes:	6			Number of glyoxylate cycle related genes:	6
CR_03500W	CIT1	Citrate synthase; induced by phagocytosis; induced in high iron; Hog1-repressed; Efg1-regulated under yeast, not hyphal growth conditions; present in exponential and stationary phase; Spider biofilm repressed; rat catheter biofilm induced	B9J08_002652	1.3373		Total number of up-regulated genes:	447			Total number of down-regulated genes:	304
C1_04500W	ICL1	Isocitrate lyase; glyoxylate cycle enzyme; required for virulence in mice; induced upon phagocytosis by macrophage; farnesol regulated; Pex5-dependent peroxisomal localization; stationary phase enriched; rat catheter, Spider biofilm induced	B9J08_003374	2.46115		Total number of genes:	5417			Total number of genes:	5417
C1_09690W	MLS1	Malate synthase; glyoxylate cycle enzyme; no mammalian homolog; regulated upon white-opaque switch; phagocytosis, strong oxidative stress induced; stationary phase enriched; flow model biofilm repressed; rat catheter, Spider biofilm induced	B9J08_002919	1.42238
C2_10480W	MDH1-3	Predicted malate dehydrogenase; farnesol regulated; protein present in exponential and stationary growth phase yeast; Hap43p-repressed gene	B9J08_003466	1.87646		p-value (Fisher's exact test):	0.00924			p-value (Fisher's exact test):	1
Fermentation/oxidative ethanol degradation
C4_01850C	PDC12	Putative pyruvate decarboxylase; fungal-specific (no human or murine homolog)	B9J08_002231	-3.95504		Number of up-regulated ethanol fermentation related genes:	2			Number of down-regulated ethanol fermentation related genes:	2
C4_06570C	PDC11	Pyruvate decarboxylase; antigenic; on hyphal not yeast cell surface; Hap43, Gcn4, Efg1, Efh1, Hsf1 regulated; fluconazole, farnesol induced; amino acid starvation repressed; flow model biofilm induced; Spider biofilm repressed	B9J08_002231	-3.95504		Number of ethanol fermentation related genes:	8			Number of ethanol fermentation related genes:	8
C3_02800W	ADH4	Predicted 3-hydroxyacyl-CoA dehydrogenase; transcript is increased in azole-resistant strain overexpressing MDR1; transcript is increased in populations of cells exposed to fluconazole over multiple generations; mutant is viable	B9J08_004114	4.5293		Total number of up-regulated genes:	447			Total number of down-regulated genes:	304
CR_02070C	ADH5	Putative alcohol dehydrogenase; regulated by white-opaque switch; fluconazole-induced; antigenic in murine infection; regulated by Nrg1, Tup1; Hap43, macrophage repressed, flow model biofilm induced; Spider biofilm induced	B9J08_001171	-2.3979		Total number of genes:	5417			Total number of genes:	5417
C5_05050W	ADH1	Alcohol dehydrogenase; oxidizes ethanol to acetaldehyde; at yeast cell surface; immunogenic in humans/mice; complements S. cerevisiae adh1 adh2 adh3 mutant; fluconazole, farnesol-induced; flow model biofilm induced; Spider biofilm repressed	B9J08_004331	-1.5826
C2_04470W	ADH3	Putative NAD-dependent (R,R)-butanediol dehydrogenase; regulated by white-opaque switch; induced by nitric oxide independent of Yhb1; Spider biofilm induced	B9J08_004600	1.63448		p-value (Fisher's exact test):	0.1365			p-value (Fisher's exact test):	0.07023
C4_05130C	ALD6	Putative aldehyde dehydrogenase; stationary phase enriched protein; expression regulated upon white-opaque switch; rat catheter biofilm induced; rat catheter and Spider biofilm induced	B9J08_005580	-1.959
C2_02970C	ALD5	NAD-aldehyde dehydrogenase; decreased expression in fluconazole-resistant isolate, or in hyphae; biofilm induced; fluconazole-downregulated; protein abundance is affected by URA3 expression in the CAI-4 strain; stationary phase enriched	B9J08_003088	-1.16825
Pentose phosphate pathway (oxidative branch)
C1_08980C_A	ZWF1	glucose-6-phosphate 1-dehydrogenase	B9J08_004550	1.20257
CR_06700C_A	SOL3	6-phosphogluconolactonase	B9J08_005134	1.09385
C1_13860C_A	GND1	phosphogluconate dehydrogenase	B9J08_002350	-1.10154
Pentose phosphate pathway (non-oxidative branch)
C3_01480C	RKI1	Ortholog(s) have ribose-5-phosphate isomerase activity and role in pentose-phosphate shunt, pyridoxine biosynthetic process	B9J08_000186	1.04254
C7_00150W		D-ribulose-5-phosphate 3-epimerase; stationary phase enriched protein	B9J08_000895	1.0927
C1_08320W	TKL1	Putative transketolase; localizes to surface of yeast cells, not hyphae; soluble protein in hyphae; transcript regulated by Nrg1, Mig1, and Tup1; antigenic in human or murine infection; possibly essential (by UAU1 method)	B9J08_003615	-1.16024
CR_03720W	TAL1	Transaldolase; protein present in exponential and stationary growth phase yeast cultures; oxidative stress-induced via Cap1; induced by nitric oxide independent of Yhb1p; sumoylation target; rat catheter biofilm repressed	B9J08_005228	1.22623
Pyruvate Dehydrogenase Complex
C4_04150C	PDB1	Putative pyruvate dehydrogenase; fluconazole-induced; protein level decreases in stationary phase cultures; Spider biofilm repressed	B9J08_005207	-1.1174
C4_07110C	PDA1	Putative pyruvate dehydrogenase alpha chain; fluconazole-induced; protein present in exponential and stationary growth phase yeast cultures; Hap43-induced; Spider biofilm repressed	B9J08_003785	-1.13313
C7_01640W	LAT1	Putative dihydrolipoamide acetyltransferase component (E2) of pyruvate dehydrogenase complex; sumoylation target; Spider biofilm repressed	B9J08_004737	-1.74707
C1_13830C	PDX1	Pyruvate dehydrogenase complex protein X; essential component of the mitochondrial pyruvate dehydrogenase complex; role in the respiratory pathway; protein present in exponential and stationary growth phase yeast; Spider biofilm repressed	B9J08_003041	-1.18666
CR_07400C	LPD1	Putative dihydrolipoamide dehydrogenase; soluble in hyphae; antigenic in human oral infection and murine systemic infection; macrophage-induced protein; protein present in exponential and stationary phase yeast cultures; Hap43p-repressed	B9J08_000976	-1.20917
Gluconeogenesis
C6_01670W	MAE1	Malic enzyme, mitochondrial; transcription regulated by Mig1, Tup1; colony morphology-related gene regulation by Ssn6; Hap43-repressed; Spider biofilm repressed	B9J08_005497	-5.47452		Number of up-regulated gluconeogenesis related genes:	0			Number of down-regulated gluconeogenesis related genes:	3
C4_01900C	MDH1-1	Predicted malate dehydrogenase precursor; macrophage-induced transcript; protein present in exponential and stationary growth phase yeast cultures; Spider biofilm repressed	B9J08_000764	1.15611		Number of gluconeogenesis related genes:	11			Number of gluconeogenesis related genes:	11
CR_00200W	PCK1	Phosphoenolpyruvate carboxykinase; glucose, C-source, yeast-hypha, Hap43 regulated; fluconazole, phagocytosis, H2O2, oral candidasis, Spider/rat catheter/flow model biofilm induced; repressed in biofilm by Bcr1, Tec1, Ndt80, Rob1, Brg1	B9J08_002669	-2.01945		Total number of up-regulated genes:	447			Total number of down-regulated genes:	304
C1_08500C	ENO1	Enolase, involved in glycolysis and gluconeogenesis; also has transglutaminase activity involved in assembly of cell wall polysaccharides; major cell-surface antigen; binds host plasmin/plasminogen; immunoprotective; may be essential	B9J08_000274	-1.16719		Total number of genes:	5417			Total number of genes:	5417
C2_03270W	GPM1	Phosphoglycerate mutase; surface protein that binds host complement Factor H and FHL-1; antigenic; fluconazole, or amino acid starvation (3-AT) induced, farnesol-repressed; Hap43, flow model biofilm induced; Spider biofilm repressed	B9J08_004375	-1.03241
C1_04320W	GPM2	Putative phosphoglycerate mutase; repressed in hyphae; macrophage/pseudohyphal-repressed; induced by high levels of peroxide stress, farnesol; flow model biofilm induced; rat catheter and Spider biofilm repressed	B9J08_003371	-1.22889		p-value (Fisher's exact test):	1			p-value (Fisher's exact test):	0.02062
C6_00750C	PGK1	Phosphoglycerate kinase; localizes to cell wall and cytoplasm; antigenic in murine/human infection; flow model biofilm, Hog1-, Hap43-, GCN-induced; repressed upon phagocytosis; repressed in Spider biofilms by Bcr1, Ndt80, Rob1, Brg1	B9J08_001860	1.02349
C3_06870W	TDH3	NAD-linked glyceraldehyde-3-phosphate dehydrogenase; binds fibronectin, laminin; at cell surface; antigenic in infection; farnesol-repressed; stationary phase-enriched; GlcNAc-induced; flow model biofilm induced; Spider biofilm repressed	B9J08_001227	-1.02098
C4_01750C	FBA1	Fructose-bisphosphate aldolase; glycolytic enzyme; antigenic in murine/human infection; regulated by yeast-hypha switch; induced by Efg1, Gcn4, Hog1, fluconazole; phagocytosis-repressed; flow model biofilm induced; Spider biofilm repressed	B9J08_005239	-1.12692
C3_07830W	FBP1	Fructose-1,6-bisphosphatase; key gluconeogenesis enzyme; regulated by Efg1, Ssn6; induced by phagocytosis; effects switch from glycolysis to gluconeogenesis in macrophage; rat flow model biofilm induced; overlaps orf19.6179	B9J08_005163	-1.74693
CR_06340C	PGI1	Glucose-6-phosphate isomerase; enzyme of glycolysis; antigenic; Efg1-regulated; induced upon adherence to polystyrene; repressed by phagocytosis, human neutrophils; flow model biofilm induced; rat catheter and Spider biofilm repressed	B9J08_000808	-1.1061
Trehalose Metabolism
CR_05720W	TPS1	Trehalose-6-phosphate synthase; role in hyphal growth and virulence in mouse systemic infection; induced in presence of human neutrophils; macrophage/pseudohyphal-repressed after 16h; stationary phase enriched protein; Hap43-repressed	B9J08_001695	1.2137
C1_03380W	TPS2	Trehalose-6-phosphate (Tre6P) phosphatase; mutant heat sensitive, accumulates Tre6P, decreased mouse virulence; possible drug target; 2 conserved phospohydrolase motifs; no mammalian homolog; Hap43-repressed; flow model biofilm induced	B9J08_000775	-1.00872
C2_10690W	TPS3	Predicted trehalose-phosphate synthase regulatory subunit; regulated by Efg1; regulated by Tsa1, Tsa1B under H2O2 stress conditions; flow model biofilm induced (reports differ)	B9J08_001873	-1.13633
CR_00560W	NTH1	Neutral trehalase; hyphal induction in mutant delayed but not reduced overall; not required for virulence in mice; possible regulatory cAMP-dependent phosphorylation at S10,S213; Hap43-repressed gene; Spider biofilm induced	B9J08_000695	-1.42325
C1_06940C	ATC1	Cell wall acid trehalase; catalyzes hydrolysis of the disaccharide trehalose; similar to S. cerevisiae vacuolar acid trehalase (Ath1p); Hap43p-repressed gene	B9J08_003397	-1.54484
CR_07150W	GLK1	Putative glucokinase; transcript regulated upon yeast-hyphal switch; Efg1 regulated; fluconazole-induced; induced in core stress response; colony morphology-related gene regulation by Ssn6; GlcNAc-induced protein	B9J08_005226	-1.22173
CR_07490C	GLK4	Putative glucokinase; decreased expression in hyphae compared to yeast-form cells	B9J08_005226	-1.22173
Maltose degradation
CR_10790W	MAL2	Alpha-glucosidase; hydrolyzes sucrose for sucrose utilization; transcript regulated by Suc1, induced by maltose, repressed by glucose; Tn mutation affects filamentous growth; upregulated in RHE model; rat catheter and Spider biofilm induced	B9J08_001255	1.85804		Number of up-regulated maltose degradation related genes:	1			Number of down-regulated maltose degradation related genes:	0
C5_00220W	ROT2	Alpha-glucosidase II, catalytic subunit, required for N-linked protein glycosylation and normal cell wall synthesis; alkaline downregulated	B9J08_001301	1.11354		Number of maltose degradation related genes:	5			Number of maltose degradation related genes:	5
C5_04940W		Maltase; induced during growth on sucrose; induced by alpha pheromone in SpiderM medium; early-stage flow model biofilm indced	B9J08_001255	1.85804		Total number of up-regulated genes:	447			Total number of down-regulated genes:	304
C4_05140C	GDB1	4-alpha-glucanotransferase, Putative glycogen debranching enzyme; expression is regulated upon white-opaque switch; regulated by Nrg1, Tup1; rat catheter biofilm repressed	B9J08_005581	-1.47476		Total number of genes:	5417			Total number of genes:	5417
C5_04940W		a-D-glucan maltohydrolase, Maltase; induced during growth on sucrose; induced by alpha pheromone in SpiderM medium; early-stage flow model biofilm indced	B9J08_001255	1.85804
C7_00930W	GPH1	a-D-glucan:phosphate a-D-glucosyltransferase, Putative glycogen phosphorylase; role in glycogen metabolism; regulated by Ssk1, Mig1, Tup1, Hap43; fluconazole-induced; localizes to cell surface of hyphae, not yeast; stationary phase enriched protein; Spider biofilm induced	B9J08_003276	1.01127		p-value (Fisher's exact test):	0.35			p-value (Fisher's exact test):	1
C1_10290W	GCA1	alpha-glucosidase, Extracellular/plasma membrane-associated glucoamylase; expressed in rat oral infection; regulated by carbohydrates, pH, galactose; promotes biofilm matrix formation; flow model biofilm induced; Bcr1 repressed in RPMI a/a biofilms	B9J08_004015	-1.41568
C1_10550C	GCA2	alpha-glucosidase, Predicted extracellular glucoamylase; induced by ketoconazole; possibly essential, disruptants not obtained by UAU1 method; promotes biofilm matrix formation; Spider biofilm induced; Bcr1-induced in RPMI a/a biofilms	B9J08_004015	-1.41568
Inositol metabolic process
C2_04940C	ITR1	MFS inositol transporter; uptake of exogenous inositol; 12 transmembrane motifs; expressed in rich medium; fluconazole, caspofungin repressed; possibly essential (UAU1 method); flow model, rat catheter and Spider biofilm induced	B9J08_000172	-1.08908
CR_10100C	INO1	Inositol-1-phosphate synthase; antigenic in human; repressed by farnesol in biofilm or by caspofungin; upstream inositol/choline regulatory element; glycosylation predicted; rat catheter, flow model induced; Spider biofilm repressed	B9J08_002762	-9.48793
CR_08330W		Ortholog(s) have nuclear import signal receptor activity, role in inositol metabolic process, protein import into nucleus and nuclear envelope localization	B9J08_000889	1.1633
C5_00180W	VIP1	Predicted inositol polyphosphate kinase, involved in autophagy, energy metabolism, virulence	B9J08_001297	-1.04129
C1_07970C	IRE1	Protein kinase involved in regulation of unfolded protein response; role in cell wall regulation; mutant is hypersensitive to caspofungin; Spider biofilm induced	B9J08_001611	-1.04149
C5_04120C_A	IOX1	Putative inositol oxygenase; mutation confers hypersensitivity to toxic ergosterol analog; Spider biofilm induced	B9J08_003121	1.07494

## Sheet: Part3
Part 3: Selected genes of ergosterol and fatty acid metabolic process.
C. albicans Gene ID	C. albicans Gene name	Feature	C. auris Gene ID	Farnesol vs.Control
Ergosterol biosynthetic process
C7_00700W	CYB5	Cytochrome b(5); ortholog of S. cerevisiae Cyb5; induced in high iron; fluconazole-induced; shows colony morphology-related gene regulation by Ssn6; mutants are viable	B9J08_004742	1.10643			Number of up-regulated ergosterol biosynthetic process related genes:	0
C1_08590C	ERG1	Squalene epoxidase, epoxidation of squalene to 2,3(S)-oxidosqualene; ergosterol biosynthesis; allylamine antifungal drug target; NADH reducing cofactor but S. cerevisiae Erg1 uses NADPH; flow model biofilm induced; Spider biofilm repressed	B9J08_000261	-1.72472			Number of ergosterol biosynthetic process related genes:	19
C1_00800C	ERG2	C-8 sterol isomerase; enzyme of ergosterol biosynthesis; converts fecosterol to episterol; mutant is hypersensitive to multiple drugs; ketoconazole-induced; flow model and Spider biofilm repressed	B9J08_004943	1.19198			Total number of up-regulated genes:	447
C1_04770C	ERG3	C-5 sterol desaturase; introduces C-5(6) double bond into episterol; some clinical isolates show increased azole resistance and defects in hyphal growth and virulence; Efg1p-repressed; fluconazole-induced	B9J08_003737	-2.44652			Total number of genes:	5417
C3_00760W	ERG4	Protein similar to sterol C-24 reductase; shows Mob2p-dependent hyphal regulation; fluconazole-induced; caspofungin repressed; rat catheter biofilm repressed	B9J08_002852	-1.03795
C7_02840C	ERG5	Putative C-22 sterol desaturase; fungal C-22 sterol desaturases are cytochrome P450 enzymes of ergosterol biosynthesis, catalyze formation of the C-22(23) double bond in the sterol side chain; transposon mutation affects filamentous growth	B9J08_002349	-1.47671			p-value (Fisher's exact test):	1
C3_02150C	ERG6	Delta(24)-sterol C-methyltransferase, converts zymosterol to fecosterol, ergosterol biosynthesis; mutation confers nystatin resistance; Hap43, GlcNAc-, fluconazole-induced; upregulated in azole-resistant strain; Spider biofilm repressed	B9J08_005340	-1.61784
C2_02460W	ERG7	2,3-epoxysqualene-lanosterol cyclase (lanosterol synthase), conversion of 2,3-oxidosqualene to lanosterol in sterol biosynthesis; fluconazole-induced; possibly essential, disruptants not obtained by UAU1 method; rat catheter biofilm induced	B9J08_005007	-1.04524
C4_01870C	ERG8	Putative phosphomevalonate kinase; enzyme of the mevalonate pathway of isoprenoid biosynthesis; transcript regulated by Nrg1; possible drug target; not conserved in H. sapiens	B9J08_001389	-1.25508			Number of down-regulated ergosterol biosynthetic process related genes:	1
C2_08610W	ERG9	Putative farnesyl-diphosphate farnesyl transferase (squalene synthase); sterol biosynthesis pathway; likely essential for growth; regulated by fluconazole, lovastatin; amphotericin B, caspofungin repressed; Spider biofilm repressed	B9J08_004587	-1.14285			Number of ergosterol biosynthetic process related genes:	19
C2_04310W	ERG10	Acetyl-CoA acetyltransferase; role in ergosterol biosynthesis; soluble in hyphae; changes in protein abundance associated with azole resistance; fluconazole or ketoconazole induced; macrophage-downregulated protein; GlcNAc-induced protein	B9J08_003730	-1.21908			Total number of down-regulated genes:	304
C5_00660C	ERG11	Lanosterol 14-alpha-demethylase; cytochrome P450 family; role in ergosterol biosynthesis; target of azole antifungals; may contribute to drug resistance; azole or flow model biofilm induced; drug treated biofilm induced; hypoxia regulated	B9J08_001448	-1.35737			Total number of genes:	5417
C1_09460W	ERG12	Ortholog(s) have mevalonate kinase activity and role in ergosterol biosynthetic process, farnesyl diphosphate biosynthetic process, mevalonate pathway, isopentenyl diphosphate biosynthetic process, mevalonate pathway	B9J08_005525	-1.10077
CR_09160C	ERG13	3-hydroxy-3-methylglutaryl coenzyme A synthase; ergosterol biosynthesis; sumoylation target; Tn mutation affects filamentation; amphotericin B, caspofungin repressed; exponential, stationary growth phase expressed; Spider biofilm repressed	B9J08_004500	-1.03684			p-value (Fisher's exact test):	0.6669
C2_04580W	ERG20	Putative farnesyl pyrophosphate synthetase involved in isoprenoid and sterol biosynthesis, based on similarity to S. cerevisiae Erg20p; likely to be essential for growth, based on an insertional mutagenesis strategy	B9J08_003125	1.03495
C2_09400C	ERG24	C-14 sterol reductase, has a role in ergosterol biosynthesis; mutation confers increased sensitivity to dyclonine; rat catheter and Spider biofilm repressed	B9J08_003026	-1.28183
CR_02370W	ERG25	Putative C-4 methyl sterol oxidase; C4-demethylation of ergosterol biosynthesis intermediates, based on similarity to S. cerevisiae Erg25; fluconazole-induced; induced in azole-resistant strain; rat catheter and Spider biofilm induced	B9J08_000367	-1.18659
C4_06270C	ERG26	C-3 sterol dehydrogenase, catalyzes the 2nd of 3 steps required to remove 2 C-4 methyl groups from an intermediate in ergosterol biosynthesis; amphotericin B, caspofungin repressed; Spider biofilm repressed	B9J08_000920	-1.01458
CR_01140C	ERG27	3-Keto sterol reductase of ergosterol biosynthesis; acts in C-4 sterol demethylation with Erg25p and Erg26p; possible drug target, essential for viability; functional homolog of S. cerevisiae Erg27p	B9J08_004245	-1.15125
Fatty acid metabolic process
Fatty acid biosynthesis - initial steps
CR_00640W	ACC1	Putative acetyl-coenzyme-A carboxylases; regulated by Efg1; amphotericin B repressed; caspofungin repressed; 5'-UTR intron; gene used for strain identification by multilocus sequence typing; Hap43-induced; flow model biofilm repressed	B9J08_001018	1.41792
CR_10620C		Biotin protein ligase; catalyzes covalent attachment of biotin to biotin-dependent enzymes including acetyl CoA carboxylase and pyruvate carboxylase	B9J08_004120	-1.42242
C3_04830C	FAS2	Alpha subunit of fatty-acid synthase; required for virulence in mouse systemic infection and rat oropharyngeal infection models; regulated by Efg1; fluconazole-induced; amphotericin B repressed; flow model and Spider biofilm repressed	B9J08_002420	1.01516
C5_00190C	FAS1	Beta subunit of fatty-acid synthase; multifunctional enzyme; Hap43, fluconazole-induced; amphotericin B, caspofungin repressed; macrophage/pseudohyphal-induced; flow model and Spider biofilm repressed	B9J08_001296	1.56311
Fatty acid elongation - saturated
C3_04830C	FAS2	Alpha subunit of fatty-acid synthase; required for virulence in mouse systemic infection and rat oropharyngeal infection models; regulated by Efg1; fluconazole-induced; amphotericin B repressed; flow model and Spider biofilm repressed	B9J08_002420	1.01516
C5_00190C	FAS1	Beta subunit of fatty-acid synthase; multifunctional enzyme; Hap43, fluconazole-induced; amphotericin B, caspofungin repressed; macrophage/pseudohyphal-induced; flow model and Spider biofilm repressed	B9J08_001296	1.56311
Fatty acid oxidation pathway
C6_03560W	POX1	Predicted acyl-CoA oxidase; regulated upon white-opaque switch; upregulated upon phagocytosis; Spider biofilm induced	B9J08_001740	2.99452			Number of up-regulated fatty acid oxidation pathway related genes:	5
C3_01930W	PXP2	Putative acyl-CoA oxidase; enzyme of fatty acid beta-oxidation; induced during macrophage infection; opaque specific transcript; putative peroxisome targeting signal; Spider biofilm induced	B9J08_001741	1.64279			Number of fatty acid oxidation pathway related genes:	9
C3_01960C	POX1-3	Predicted acyl-CoA oxidase; farnesol regulated; stationary phase enriched protein; Spider biofilm induced	B9J08_001740	2.99452			Total number of up-regulated genes:	447
CR_08670C		Protein with an enoyl-CoA hydratase related domain; Spider biofilm induced	B9J08_004905	2.89387			Total number of genes:	5417
CR_08690C	ECI1	Protein similar to S. cerevisiae Eci1p, which is involved in fatty acid oxidation; transposon mutation affects filamentous growth; expression is regulated upon white-opaque switching	B9J08_004905	2.89387
CR_10160W	FAA4	Acyl CoA synthase involved in uptake of long-chain fatty acids and biofilm formation	B9J08_002763	1.33395			p-value (Fisher's exact test):	0.0003565
C7_04180W	FAA2-3	Predicted acyl CoA synthetase	B9J08_004931	1.77127
C6_00740W	FAT1	Predicted enzyme of sphingolipid biosynthesis; upregulated in biofilm	B9J08_001861	1.80537
C3_02810C	FAA21	Predicted acyl CoA synthetase; upregulated upon phagocytosis; transcript regulated by Nrg1 and Mig1	B9J08_002781	2.70623			Number of down-regulated fatty acid oxidation pathway related genes:	0
C3_05980C	FAA2	Putative acyl CoA synthetase; expression regulated upon white-opaque switch; rat catheter biofilm induced; Spider biofilm induced	B9J08_004059	-1.02806			Number of fatty acid oxidation pathway related genes:	9
C2_06070W	FAA2-1	Predicted long chain fatty acid CoA ligase; upregulated upon phagocytosis; induced by nitric oxide independent of Yhb1	B9J08_002781	2.70623			Total number of down-regulated genes:	304
CR_00150C	POT1	Putative peroxisomal 3-oxoacyl CoA thiolase; transcript regulated by Nrg1 and Mig1; farnesol regulated; Hap43-repressed	B9J08_001484	3.79262			Total number of genes:	5417
C3_01460C	FOX3	Putative peroxisomal 3-oxoacyl CoA thiolase; transcript regulated by white-opaque switch; Spider biofilm induced	B9J08_001484	3.79262
C2_00780W	POT1-2	Putative peroxisomal 3-ketoacyl CoA thiolase; Hap43-repressed	B9J08_001484	3.79262			p-value (Fisher's exact test):	1
Very long chain fatty acid biosynthesis
C1_01050C		Putative enoyl reductase involved in very long chain fatty acid elongation; possibly an essential gene, disruptants not obtained by UAU1 method	B9J08_002971	1.288
C2_03230C	FEN12	Putative protein with a predicted role in the elongation of fatty acids; amphotericin B, caspofungin repressed	B9J08_000511	1.2081
C3_05280C		Predicted fatty acid acyl transferase-related protein domain; repressed by prostaglandins	B9J08_004437	1.8065
C1_12790C	FEN1	Putative fatty acid elongase; predicted role in sphingolipid biosynthesis; possibly an essential gene, disruptants not obtained by UAU1 method; Spider and flow model biofilm induced	B9J08_003942	1.14757
CR_06070W		Putative microsomal beta-keto-reductase; transcript upregulated by treatment with ciclopirox olamine; induced by alpha pheromone in SpiderM medium; regulated by Sef1, Sfu1, and Hap43	B9J08_002501	1.01512
Unsaturated fatty acid biosynthetic process
C6_01110W	FAD2	Delta-12 fatty acid desaturase, involved in production of linoleic acid, which is a major component of membranes	B9J08_004590	-1.3006
C1_13070C	FAD3	Omega-3 fatty acid desaturase; production of alpha-linolenic acid, a major component of membranes; caspofungin induced; Plc1-regulated; colony morphology-related gene regulation by Ssn6; Spider biofilm induced, flow model biofilm repressed	B9J08_004149	1.42356
C1_08360C	OLE1	Fatty acid desaturase, essential protein involved in oleic acid synthesis; required for aerobic hyphal growth and chlamydospore formation; subject to hypoxic regulation; fluconazole-induced; caspofungin repressed; Hap43p-induced	B9J08_003612	-1.01945
C2_07090C	OLE2	Protein with similarity to fatty acid desaturase (stearoyl-CoA desaturase); homozygous null mutant shows decreased production of prostaglandin E2	B9J08_002798	-1.22963

## Sheet: Part4
Part 4: Genes involved in response to oxidative stress
C. albicans Gene ID	C. albicans Gene name	Feature	C. auris Gene ID	Farnesol vs.Control
Antioxidative defence related genes (catalases, SODs, peroxidases, reductases, glutaredoxins, and thioredoxins).							Number of up-regulated antioxidative defence related genes:	9
C1_06810W	CAT1	Catalase; resistance to oxidative stress, neutrophils, peroxide; role in virulence; regulated by iron, ciclopirox, fluconazole, carbon source, pH, Rim101, Ssn6, Hog1, Hap43, Sfu1, Sef1, farnesol, core stress response; Spider biofilm induced	B9J08_002298	1.59958			Number of antioxidative defence related genes:	21
C3_02480C	CCP1	Cytochrome-c peroxidase N terminus; Rim101, alkaline pH repressed; induced in low iron or by macrophage interaction; oxygen-induced activity; regulated by Sef1, Sfu1, and Hap43; Spider biofilm induced; rat catheter biofilm repressed	B9J08_002366	2.71457			Total number of up-regulated genes:	447
C1_07180W	CCS1	Copper chaperone involved in activation and protection of superoxide dismutase Sod1p	B9J08_003869	1.01304			Total number of genes:	5417
C4_02320C	SOD1	Cytosolic copper- and zinc-containing superoxide dismutase; role in protection from oxidative stress; required for full virulence; alkaline induced by Rim101; induced by human blood; rat catheter, flow model and Spider biofilm repressed	B9J08_001381	1.33699
C1_01520C	SOD2	Mitochondrial Mn-containing superoxide dismutase; protection against oxidative stress; homotetramer active; N-terminal 34 amino acids removed on mitochondrial import; H2O2-induced via Cap1p; Hap43p-, alkaline-downregulated, farnesol-induced	B9J08_000528	1.26243			p-value (Fisher's exact test):	1.958e-05
C7_00110W	SOD3	Cytosolic manganese-containing superoxide dismutase; protects against oxidative stress; repressed by ciclopirox olamine, induced during stationary phase when SOD1 expression is low; Hap43-repressed; Spider and flow model biofilm induced	B9J08_000528	1.26243
C2_00660C	SOD4	Cu-containing superoxide dismutase; role in response to host innate immune ROS; regulated on white-opaque switch; ciclopirox olamine induced; caspofungin repressed; SOD1,4,5,6 gene family; yeast-associated; Spider biofilm induced	B9J08_001292	-3.47394
C2_00680C	SOD5	Cu-containing superoxide dismutase; protects against oxidative stress; induced by neutrophils, hyphal growth, caspofungin, osmotic/oxidative stress; oralpharyngeal candidiasis induced; rat catheter and Spider biofilm induced	B9J08_001292	-3.47394			Number of down-regulated antioxidative defence related genes:	3
C2_00240C	SOD6	Copper-containing superoxide dismutase; gene family includes SOD1, SOD4, SOD5, and SOD6; gene may contain an intron; Hap43-repressed; flow model and rat catheter biofilm induced	B9J08_001640	1.95521			Number of antioxidative defence related genes:	21
C1_07880C	GCS1	Gamma-glutamylcysteine synthetase; glutathione synthesis, required for virulence;induced in low iron, H2O2, Cd, or presence of human neutrophils; possibly adherence-induced; Spider and F-12/CO2 biofilm induced	B9J08_001605	1.19772			Total number of down-regulated genes:	304
C5_01520C	GLR1	Glutathione reductase; upregulated by human neutrophils; oxidative stress-induced regulation via Cap1p; overexpression correlates with multidrug resistance in a cap1 mutant, farnesol induced; stationary phase enriched protein	B9J08_003819	-1.30385			Total number of genes:	5417
C6_00850W		Putative glutathione peroxidase; induced by peroxide, exposure to neutrophils and macrophage blood fractions; repressed during infection of macrophages; Spider biofilm induced; flow model biofilm repressed	B9J08_003442	1.61026
C6_00840W	GPX2	Similar to glutathione peroxidase; induced in high iron; alkaline induced by Rim101; induced by alpha factor or interaction with macrophage; regulated by Efg1; caspofungin repressed; Spider biofilm induced	B9J08_003442	1.61026			p-value (Fisher's exact test):	0.1103
C1_07350C	GPX3	Putative glutathione peroxidase involved in Cap1p-dependent oxidative stress response, required for Cap1p oxidation in response to H2O2; planktonic growth-induced	B9J08_001814	-1.68689
C1_07630W		Ortholog(s) have glutathione disulfide oxidoreductase activity and role in [2Fe-2S] cluster assembly, cellular response to oxidative stress, protein maturation by [2Fe-2S] cluster transfer, response to osmotic stress	B9J08_005432	1.24019
C4_02990C	GST2	Glutathione S transferase; induced by benomyl and in populations of cells exposed to fluconazole over multiple generations; regulated by Nrg1, Tup1; induced by nitric oxide; stationary phase enriched; Spider biofilm induced	B9J08_001170	-1.00166
C3_00480C	DOT5	Putative nuclear thiol peroxidase; alkaline downregulated; sumoylation target; Spider and flow model biofilm induced	B9J08_004003	1.35837
C4_02710C	GRX3	Putative glutaredoxin; flucytosine induced; regulated by Gcn4p; repressed in response to amino acid starvation (3-aminotriazole treatment)	B9J08_002026	1.10869
C5_01560C		Putative glutaredoxin; induced by nitric oxide; Spider biofilm induced	B9J08_002920	1.30049
C1_00490C	TTR1	Putative glutaredoxin; described as a glutathione reductase; induced by human neutrophils and benomyl treatment; alkaline repressed; regulated by Gcn2 and Gcn4; required for virulence in mouse model; Spider biofilm induced	B9J08_002920	1.30049
C5_02710W	TRR1	Thioredoxin reductase; regulated by Tsa1/Tsa1B, Hap43; induced by nitric oxide, peroxide; oxidative stress-induce via Cap1; induced by human neutrophils; stationary phase enriched protein	B9J08_001090	-1.12908
CR_10350C	TRX1	Thioredoxin; involved in response to reactive oxygen species; biofilm, benomyl, flucytosine, peroxide, Hap43 induced; amphotericin B, caspofungin repressed; induced by human neutrophils; macrophage-repressed gene	B9J08_000543	1.10187
C7_02810W	PRX1	Thioredoxin peroxidase; transcriptionally induced by interaction with macrophage; fluconazole induced; Fkh2p-downregulated; caspofungin repressed; protein present in exponential and stationary growth phase yeast cultures	B9J08_003437	1.70888
C3_06180C	TSA1	TSA/alkyl hydroperoxide peroxidase C (AhPC) family protein; similar to thiol-dependent peroxidases of oxidative stress signaling; antigenic; hyphal surface, nucleus; yeast-form nucleus, cytoplasm; biofilm, phagocytosis, peroxide induced	B9J08_000645	-1.159
C3_06330W	TSA1B	Putative peroxidase; orf19.7398.1 is contig-truncated fragment of gene identical to TSA1; Tsa1p and Tsa1Bp role under oxidative/reductive stress, hyphal cell wall formation; in hyphal nucleus, cell wall; yeast-form nucleus, cytoplasm	B9J08_000645	-1.159
C6_00860W	GPX1	Putative thiol peroxidase; rat catheter and Spider biofilm induced	B9J08_003442	1.61026
C4_02410C	AHP1	Alkyl hydroperoxide reductase; immunogenic; fluconazole-induced; amphotericin B, caspofungin, alkaline repressed; core stress response induced; Ssk1/Nrg1/Tup1/Ssn6/Hog1 regulated; flow model biofilm induced; rat catheter biofilm repressed	B9J08_002143	1.59799
C2_05060C		Putative sulfiredoxin; regulated by Tsa1, Tsa1B in minimal media at 37 degrees C; flow model biofilm induced; Spider biofilm induced	B9J08_000169	1.08066
Quinone-dependent antioxidant system
CR_05380C	YCP4	Flavodoxin-like protein involved in oxidative stress protection and virulence; flow model, rat catheter and Spider biofilm repressed	B9J08_004840	1.02158
C2_06870C	PST1	Flavodoxin-like protein involved in oxidative stress protection and virulence; putative 1,4-benzoquinone reductase; hyphal-induced; regulated by Cyr1, Ras1, Efg1, Nrg1, Rfg1, Tup1; Hap43-induced; Spider biofilm induced	B9J08_004839	1.07295
C2_08640C	PST2	Flavodoxin-like protein involved in oxidative stress protection and virulence; putative NADH:quinone oxidoreductase; similar to 1,4-benzoquinone reductase; induced by benomyl, oxidative stress via Cap1; fungal-specific	B9J08_004839	1.07295
CR_05390W	PST3	Flavodoxin-like protein involved in oxidative stress protection and virulence; YNB biofilm induced; stationary phase enriched protein; rat catheter and Spider biofilm repressed	B9J08_004839	1.07295
C2_07070W		Protein similar to quinone oxidoreductases; induced by benomyl treatment, nitric oxide; oxidative stress-induced via Cap1; stationary-phase enriched protein; Spider biofilm induced	B9J08_002479	2.5056
Detoxification
C3_05220W	CDR1	Multidrug transporter of ABC superfamily; transports phospholipids in an in-to-out direction; induced by beta-estradiol, progesterone, corticosteroid, or cholesterol; Spider biofilm induced	B9J08_000164	1.57904
C3_04890W	CDR2	Multidrug transporter, ATP-binding cassette (ABC) superfamily; transports phospholipids, in-to-out direction; overexpressed in azole-resistant isolates; repressed in young biofilms	B9J08_000164	1.57904
C6_03170C	MDR1	Plasma membrane MDR/MFS multidrug efflux pump; methotrexate is preferred substrate; overexpression in drug-resistant clinical isolates confers fluconazole resistance; repressed in young biofilms; rat catheter biofilm induced	B9J08_003981	6.25048
C5_01840C	TAC1	Zn(2)-Cys(6) transcriptional activator of drug-responsive genes (CDR1 and CDR2); binds DRE element; gene in zinc cluster region near MTL locus; resequencing indicates that TAC1 spans orf19.3188 and orf19.3189; Spider biofilm induced	B9J08_004819	-1.07883
C5_01850C	ZNC1	Zn(2)-Cys(6) transcription factor; regulated by Gcn2 and Gcn4; gene located in zinc cluster region of Chromosome 5, near the MTL locus; required for yeast cell adherence to silicone substrate; Spider biofilm induced	B9J08_004820	1.85399
Chaperon and related proteins
CR_06950C
CR_04200W	YDJ1	Putative type I HSP40 co-chaperone; heavy metal (cadmium) stress-induced	B9J08_005368	-1.11095
C5_02110W		Putative heat shock protein; decreased expression in hyphae; transcription is increased in populations of cells exposed to fluconazole over multiple generations; overexpression increases resistance to farnesol and azoles	B9J08_001940	1.27908
C2_04010C	HSP21	Small heat shock protein; role in stress response and virulence; fluconazole-downregulated; induced in cyr1 or ras1 mutant; stationary phase enriched protein; detected in some, not all, biofilm extracts; Spider biofilm induced	B9J08_003627	17.9106
CR_05720W	TPS1	Trehalose-6-phosphate synthase; role in hyphal growth and virulence in mouse systemic infection; induced in presence of human neutrophils; macrophage/pseudohyphal-repressed after 16h; stationary phase enriched protein; Hap43-repressed	B9J08_001695	1.2137
C1_03380W	TPS2	Trehalose-6-phosphate (Tre6P) phosphatase; mutant heat sensitive, accumulates Tre6P, decreased mouse virulence; possible drug target; 2 conserved phospohydrolase motifs; no mammalian homolog; Hap43-repressed; flow model biofilm induced	B9J08_000775	-1.00872
Regulation
C3_02220W	CAP1	AP-1 bZIP transcription factor; apoptotic, oxidative stress response/resistance, multidrug resistance; nuclear in oxidative stress; complements S. cerevisiae yap1 mutant; oralpharyngeal candidasis-, human neutrophil, Spider biofilm induced	B9J08_005344	-1.14875
C6_03580W	CCZ1	Protein involved in oxidative stress response and autophagy; mutants have fragmented mitochondria and attenuated virulence	B9J08_003897	1.07434
C6_01070C	CIP1	Possible oxidoreductase; transcript induced by cadmium but not other heavy metals, heat shock, yeast-hypha switch, oxidative stress (via Cap1), or macrophage interaction; stationary phase enriched protein; Spider biofilm induced	B9J08_003024	1.38736
C2_07170C	AFT2	Putative Aft domain transcription factor; role in regulation of iron metabolism, oxidative stress, adhesion, hyphal growth, colony morphology, virulence; complements S. cerevisiae aft1 mutation; Spider biofilm induced	B9J08_002785	1.11334
C3_04550C	CMK1	Putative calcium/calmodulin-dependent protein kinase II; expression regulated upon white-opaque switching; biochemically purified Ca2+/CaM-dependent kinase is soluble, cytosolic, monomeric, and serine-autophosphorylated; Hap43p-repressed	B9J08_000285	-1.82323
C2_10260C	CMK2	Putative calmodulin-dependent protein kinase; involved in cell wall integrity and oxidative stress response	B9J08_003453	1.47561
C4_01390W	HAP3	Predicted CCAAT-binding transcription factor that regulates respiration; Cap2-dependent induction in low iron; opaque specific, alkaline, ciclopirox olamine induced; regulated by Sef1, Sfu1, Hap43; Bcr1-regulated in RPMI a/a biofilms	B9J08_004457	1.08198
CR_04290W	HAP31	Putative CCAAT-binding transcription factor; regulates CYC1; required for resistance to rapamycin, copper; induced in high iron; repressed in low iron; Sef1, Sfu1, and Hap43 regulated; rat catheter and Spider biofilm induced	B9J08_005483	1.03729
C4_05110C	HAP41	Putative Hap4-like transcription factor; Hap43-repressed; not required for response to low iron; induced by Mnl1 under weak acid stress; Spider biofilm induced	B9J08_005579	-2.74221
C2_01700C	HAP42	Predicted transcription factor; possibly an essential gene, disruptants not obtained by UAU1 method	B9J08_000152	-1.76822
C1_11210C	HAP43	CCAAT-binding factor-dependent transcription factor; repressor; also called CAP2; required for low iron response; similar to bZIP transcription factor AP-1; repressed by Sfu1; ciclopirox olamine induced; rat catheter, Spider biofilm induced	B9J08_005298	-1.33389
C5_00940C	HAP5	Component of CCAAT-binding transcription factor; roles in filamentous growth, low-iron induction of FRP1; regulates genes involved in respiratory growth; functional homolog of S. cerevisiae Hap5p; Cap1p-dependent expression in low iron	B9J08_002881	-1.11253
C1_07240W	YPD1	Phosphohistidine intermediate protein in a phosphorelay signal transduction pathway; residue His69 is the phosphoacceptor histidine; predicted to be soluble and cytosolic; functional homolog of S. cerevisiae Ypd1p	B9J08_004227	1.59524
C1_13930W	SSK1	Response regulator of two-component system; role in oxidative stress response, cell wall biosynthesis, virulence, hyphal growth on solid media; expressed in hyphae and yeast; peroxisomal targeting sequence (PTS1); Spider biofilm induced	B9J08_005450	-1.29237
C4_05030C	SSK2	MAP kinase kinase kinase (MAPKKK); regulates Hog1 activation and signaling; repressed by ciclopirox olamine	B9J08_005216	-1.24217
C3_06070C	PBS2	MAPK kinase (MAPKK); role in osmotic and oxidative stress responses, oxidative stress adaptation; required for stress regulation of Hog1p localization and activity; functional homolog of S. cerevisiae Pbs2p	B9J08_001824	-2.14207
C2_03330C	HOG1	MAP kinase of osmotic-, heavy metal-, and core stress response; role in regulation of glycerol, D-arabitol in response to stress; phosphorylated in response to H2O2 (Ssk1-dependent) or NaCl; mutant induces protective mouse immune response	B9J08_004369	1.68618
C1_08940C	MSN4	Zinc finger transcription factor; similar to S. cerevisiae Msn4, but not a significant stress response regulator in C. albicans; partly complements STRE-activation defect of S. cerevisiae msn2 msn4 double mutant; flow model biofilm induced	B9J08_002840	-1.23726
C7_00740W	RIM15		B9J08_003281	-1.10561
C1_13960W	GND1	6-phosphogluconate dehydrogenase; soluble in hyphae; farnesol, macrophage-induced protein; antigenic in mice; dual localization to cytosol and peroxisomes depends on alternative splicing; rat catheter and Spider biofilm repressed	B9J08_002350	-1.10154
C2_03770C	STE11	Protein similar to S. cerevisiae Ste11p; mutants are sensitive to growth on H2O2 medium	B9J08_005331	-1.0916
C2_03940C	SCH9	Protein kinase; involved in growth control, cell size, resistance to rapamycin, cations, chlamydospore formation, filamentous growth under some conditions, and virulence; prevents hyphal growth in hypoxia at high CO2; Spider biofilm induced	B9J08_000729	-1.2126
C7_03220C	ZCF29	Zn(II)2Cys6 transcription factor; mutants sensitive to caffeine, menadione, beauvericin;resistant to fenpropimorph; Hap43-repressed; mutants have decreased CFU in mouse kidneys and defects in filamentous growth; Spider biofilm induced	B9J08_002687	-1.66758
CR_00120C	MKC1	MAP kinase; role in biofilm formation, contact-induced invasive filamentation, systemic virulence in mouse, cell wall structure/maintenance, caspofungin response; phosphorylated on surface contact, membrane perturbation, or cell wall stress	B9J08_002682	-1.29458
C2_07130C	RCK2	Predicted MAP kinase-activated protein kinase, similar to S. cerevisiae serine/threonine protein kinase Rck2p; induced by osmotic stress via Hog1p; macrophage/pseudohyphal-repressed; mutants are sensitive to rapamycin	B9J08_002792	-1.24948
C3_04860W	SFP1	C2H2 transcription factor involved in regulation of biofilm formation; regulates carbon source-dependent stress response; rat catheter biofilm induced	B9J08_004443	1.05382
C1_04380W	SIT4	Serine/threonine protein phosphatase catalytic subunit; has a role in cell wall maintenance, hyphal growth, and virulence in a mouse systemic infection model	B9J08_003383	1.04979
C1_01200W	STB5	Putative transcription factor with zinc cluster DNA-binding motif; has similarity to S. cerevisiae Stb5p; Hap43p-repressed gene	B9J08_004303	1.12698
C1_13930W	ACT1	Actin; gene has intron; transcript regulated by growth phase, starvation; at polarized growth site in budding and hyphal cells; required for wild-type Cdc42 localization; unprocessed N terminus; Hap43-induced; Spider biofilm repressed	B9J08_000486	1.10487
C5_00240W	SKN7	Putative homolog of S. cerevisiae Skn7p, which is predicted to be a response regulator protein in a phosphorelay signal transduction pathway; required for normal hydrogen peroxide resistance	B9J08_001300	1.06822
C2_04260W	SSN3	Putative cyclin-dependent protein kinase; mutants are sensitive to growth on H2O2 medium	B9J08_003736	1.27588
C2_02100W	SNF2	Protein involved in transcriptional regulation; ortholog of S. cerevisiae Snf2p, which is the catalytic subunit of the SWI/SNF chromatin remodeling complex; interacts with Swi1p; SWI/SNF complex is essential for hyphal growth and virulence	B9J08_001192	-1.33144
C1_09140C	SSU81	Predicted adaptor protein involved in activation of MAP kinase-dependent signaling pathways; links response to oxidative stress to morphogenesis and cell wall biosynthesis; caspofungin repressed	B9J08_001931	1.23425
CR_06420W	PPZ1	Protein phosphatase Z; fungal-specific type 1 family serine/threonine protein phosphatase involved in cation homeostasis and cell wall integrity	B9J08_003983	1.06256
C2_04980C	CKA2	Catalytic alpha-subunit of protein kinase CK2; interaction with calcineurin pathway affects fluconazole sensitivity; synthetically lethal with CKA1; attenuated virulence in a mouse oropharyngeal candidiasis but not in a systemic mouse model	B9J08_005003	1.00636
C2_10190C	OCA1	Putative protein phosphatase of the PTP family (tyrosine-specific); ortholog of S. cerevisiae Oca1; mutant is viable; mutant shows virulence defect	B9J08_003444	-1.08769
C2_10210C	RAS1	RAS signal transduction GTPase; regulates cAMP and MAP kinase pathways; role in hyphal induction, virulence, apoptosis, heat-shock sensitivity; nonessential; plasma membrane-localized; complements viability of S. cerevisiae ras1 ras2 mutant	B9J08_003446	-1.10286
Other functions
C3_07340W	GCY1	Aldo/keto reductase; mutation confers hypersensitivity to toxic ergosterol analog; farnesol-repressed; stationary phase enriched protein; flow model biofilm induced; Spider biofilm repressed	B9J08_003568	1.25116
CR_00860C	TMA19	Cell wall protein, ortholog of S. cerevisiae Tma19p (Ykl065cp)	B9J08_002152	1.07511
C6_03710W	ALS9	ALS family cell-surface glycoprotein; expressed during infection of human epithelial cells; confers laminin adhesion to S. cerevisiae; highly variable; putative GPI-anchor; Hap43-repressed	B9J08_004498	1.12508
C2_03320W	CHK1	Histidine kinase; 2-component signaling, cell wall synthesis; hyphal growth defect; avirulent in mouse, not rat vaginal infection; phagocytosis rate increased; Spider biofilm induced; required for RPMI biofilm; Bcr1-induced in a/a biofilm	B9J08_001959	-1.11796
C1_03330C		Ortholog(s) have phosphatidylinositol-3,5-bisphosphate binding, phosphatidylinositol-3-phosphate binding, phosphatidylinositol-4-phosphate binding activity	B9J08_000779	1.00034
CR_08990C	SLP3	Plasma membrane protein implicated in stress response; similar to stomatin mechanoreception proteins; overexpression induces apoptotic-like cell death; absent from hyphal cells; induced by Rgt1; rat catheter and Spider biofilm induced	B9J08_000987	-2.11446
C3_01630W	TFP1	Subunit of vacuolar H+-ATPase; stationary phase enriched protein; sumoylation target; Spider biofilm repressed	B9J08_001893	-1.04925
C1_11480W	PHO84	High-affinity phosphate transporter; transcript regulated by white-opaque switch; Hog1, ciclopirox olamine or alkaline induced; caspofungin, stress repressed; required for normal TORC1 function	B9J08_001464	5.64458
CR_09300C	SCO1	Putative copper transporter; Hap43p-repressed gene	B9J08_004512	-1.22085
C7_02490W	PEX1	Peroxisomal ATPase involved in import of peroxisomal matrix proteins; involved in oxidative stress tolerance	B9J08_005464	1.30635
C4_06430C		Ortholog(s) have role in cellular response to oxidative stress, protein import into peroxisome matrix, protein quality control for misfolded or incompletely synthesized proteins and mitochondrial inner membrane localization	B9J08_000924	1.06781
C1_04080W	MAD2	Protein required for the spindle assembly checkpoint of the cell cycle; necessary for survival in host cell macrophages and for virulence in a mouse model of systemic candidiasis	B9J08_005136	1.28731
CR_08960C	MPS1	Monopolar spindle protein, putative spindle assembly checkpoint kinase; essential for growth; involved in oxidative stress response; periodic mRNA expression, peak at cell-cycle S/G2 phase	B9J08_004652	-1.07616
C2_05860C		Putative Xbp1 transcriptional repressor; binds to cyclin gene promoters in S. cerevisiae; Hap43-repressed; possibly essential, disruptants not obtained by UAU1 method	B9J08_003179	-1.02536
C6_02730W	SAC6	Fimbrin; actin filament bundling protein; involved in hyphal growth, oxidative stress response and virulence; transcript regulated by Nrg1 and Mig1; protein level decreases in stationary phase	B9J08_001432	-1.02054
C5_05280C	SDH4	Succinate dehydrogenase, membrane subunit; induced in high iron	B9J08_003977	-1.0247
C3_01300C	NCE103	Carbonic anhydrase; converts of CO2 to bicarbonate; essential for virulence in host niches with limited CO2, normal white-opaque switch; Mnl1-induced in weak acid stress; Hap43-induced gene; F-12/CO2, rat catheter, Spider biofilm induced	B9J08_000363	1.11659
C4_04640C	ATG1		B9J08_003355	1.28277
C2_00140W	NDT80	Ortholog of Ndt80; meiosis-specific transcription factor; activator of CDR1 induction by antifungal drugs; required for wild-type drug resistance and for Spider biofilm formation; transcript induced by antifungal drug treatment	B9J08_000388	-1.14653
C2_08100W		Mitochondrial apoptosis-inducing factor; induced by nitric oxide; Spider biofilm induced; rat catheter biofilm repressed	B9J08_000850	-1.08923
CR_03010C	ERV1	Predicted component of the mitochondrial intermembrane space (IMS), involved in protein import into mitochondrial intermembrane space	B9J08_000344	1.32812
C3_07010W	POS5	Protein similar to S. cerevisiae Pos5p, a mitochondrial NADH kinase involved in the oxidative stress response; planktonic growth-induced gene; likely to be essential for growth, based on an insertional mutagenesis strategy	B9J08_004748	-1.25909
C1_11880W		Ortholog(s) have structural constituent of ribosome activity and mitochondrial large ribosomal subunit localization	B9J08_001568	1.27398
C3_01850W		Ortholog(s) have structural constituent of ribosome activity and mitochondrial small ribosomal subunit localization	B9J08_001744	-1.13877
C5_04530W		Putative mitochondrial ribosomal protein of the small subunit; mutation confers hypersensitivity to 5-fluorocytosine (5-FC), 5-fluorouracil (5-FU), and tubercidin (7-deazaadenosine)	B9J08_004396	-1.01798
CR_08700C	ARF1	Golgi-localized ADP-ribosylation factor involved in regulation of the ER-mitochondria encounter structure (ERMES); one of several C. albicans ADP-ribosylation factors; N-myristoylprotein; substrate of Nmt1; Spider biofilm induced	B9J08_002276	-1.00062
CR_09790W	ALO1	D-Arabinono-1,4-lactone oxidase involved in biosynthesis of dehydro-D-arabinono-1,4-lactone, which has a protective role against oxidative damage; plasma membrane-localized;required for full virulence in a mouse model of systemic infection	B9J08_004501	1.0559
C1_13860C	IRA2	GTPase-activating protein; negatively regulates RAS by converting it from the GTP- to the GDP-bound inactive form; Spider biofilm induced; flow model biofilm repressed	B9J08_003924	-1.21697
C1_08980C	ZWF1	Glucose-6-phosphate dehydrogenase; antigenic in mice; activity induced by O2 or oxidizing agents H2O2, menadione, macrophage; caspofungin repressed; induced in core stress response; regulated by Gcn2, Gcn4; rat catheter biofilm repressed	B9J08_004550	1.20257
C3_03470W		Succinate semialdehyde dehydrogenase; for utilization of gamma-aminobutyrate (GABA) as a nitrogen source; part of 4-aminobutyrate and glutamate degradation pathways; rat catheter biofilm induced	B9J08_002737	1.45926
C7_03350C		Putative aldose reductase; protein level decreases in stationary phase cultures; Spider biofilm repressed	B9J08_000640	1.09734
C3_06860C		Putative xylose and arabinose reductase; flow model biofilm induced; Spider biofilm repressed	B9J08_004583	1.45894
C5_02930C	GRE3	Putative D-xylose reductase; antigenic in murine systemic infection; soluble protein in hyphae; induced by farnesol, macrophage interaction and by Mnl1 under weak acid stress; stationary-phase enriched protein; Spider biofilm induced	B9J08_000812	-1.1568
C6_02040W	MCR1	NADH-cytochrome-b5 reductase; soluble in hyphae; alkaline downregulated; farnesol, ketoconazole or flucytosine induced; protein present in exponential and stationary growth phase yeast; YNB biofilm induced; rat catheter biofilm repressed	B9J08_003681	1.55696
C1_11660W	GAD1	Putative glutamate decarboxylase; alkaline, macrophage-downregulated gene; amphotericin B induced; induced by Mnl1 under weak acid stress; stationary phase enriched protein; rat catheter biofilm repressed	B9J08_001591	-1.23998
CR_10250C	FDH3	Glutathione-dependent formaldehyde dehydrogenase; glycine catabolism; repressed by Efg1 in yeast, not hyphal growth conditions; induced by Mnl1 under weak acid stress; Spider biofilm repressed	B9J08_002769	1.47165
C2_00960C	MXR1	Putative methionine sulfoxide reductase; Plc1-regulated; induced by human neutrophils, flucytosine; macrophage regulated (gene induced, protein decreased); possibly adherence-induced; Spider biofilm induced	B9J08_003339	-1.22874
C6_02800W		Ortholog(s) have methionine-R-sulfoxide reductase activity and role in cellular response to oxidative stress	B9J08_001438	-1.24348
C1_01040W		Ortholog(s) have peptide-methionine (R)-S-oxide reductase activity, role in cellular response to oxidative stress and mitochondrion localization	B9J08_002972	1.3537
C4_00180W	ECM7	Protein involved in control of calcium homeostasis and oxidative stress response; mutants show defects in hyphal growth	B9J08_003515	1.08061
C4_04340C	YFH1	Frataxin; may be required for iron storage or delivery; role in oxidative stress resistance; transcript regulated by Nrg1, repressed if iron absent induced by macrophage interaction; Hap43-repressed gene	B9J08_004189	-1.33241
CR_07790C	YHB1	Nitric oxide dioxygenase; acts in nitric oxide scavenging/detoxification; role in virulence in mouse; transcript activated by NO, macrophage interaction; Hap43, hypha repressed; mRNA binds She3	B9J08_002691	-2.97458
C5_00810C		Has domain(s) with predicted heme binding, peroxidase activity and role in oxidation-reduction process, response to oxidative stress	B9J08_002366	2.71457
C1_00340W	HBR1	Essential protein involved in regulation of MTL gene expression; hemoglobin-regulated inhibitor of white-opaque switching, may affect survival in host; activator of MTLalpha1 and MTLalpha2; transcript activated by hemoglobin	B9J08_004153	-1.12814
C1_00350C	HMX1	Heme oxygenase; utilization of hemin iron; transcript induced by heat, low iron, or hemin; repressed by Efg1; induced by low iron; upregulated by Rim101 at pH 8; Hap43-induced; Spider and flow model biofilm induced	B9J08_004152	-1.16758
C1_04670W	HAT1	Hat1-Hat2 histone acetyltransferase complex subunit; involved in DNA damage repair and morphogenesis; mutations cause constitutive pseudohyphal growth, white to opaque switch, caspofungin sensitivity; rat catheter, Spider biofilm repressed	B9J08_002458	-1.37666
C6_04540C	HAT2	Putative Hat1-Hat2 histone acetyltransferase complex subunit; role in DNA damage repair and morphogenesis; mutations cause constitutive pseudohyphal growth, caspofungin sensitivity; rat catheter and Spider biofilm repressed	B9J08_005442	-1.09422
C1_05270C		Ortholog(s) have recombinase activity, single-stranded DNA binding, structural constituent of ribosome activity	B9J08_003711	-1.0284
C1_11160C		Ortholog(s) have protein tag activity, role in cell budding, cellular response to oxidative stress, invasive growth in response to glucose limitation, protein urmylation, tRNA wobble position uridine thiolation and cytosol localization	B9J08_005305	1.06346
C4_05740C		Ortholog(s) have DNA binding, ubiquitin-protein transferase activity and role in histone catabolic process, histone ubiquitination, regulation of transcription from RNA polymerase II promoter in response to oxidative stress	B9J08_004875	-1.33387
CR_01550C		Ortholog(s) have 3'-5'-exodeoxyribonuclease activity, endonuclease activity and role in apoptotic DNA fragmentation, cellular response to oxidative stress	B9J08_003506	1.0694
CR_04300W		Ortholog(s) have tRNA (cytosine-5-)-methyltransferase activity, tRNA binding activity, role in cellular response to hydrogen peroxide, tRNA wobble base cytosine methylation and nucleus localization	B9J08_005481	-1.15357
C3_02000W	RAD50	Putative DNA double-strand break repair factor; involved in response to oxidative stress and drug resistance; flow model biofilm repressed	B9J08_004166	-1.49874
C6_00510C	RAD52	Required for homologous DNA recombination, repair of UV- or MMS-damaged DNA, telomere length, UV-induced LOH; constitutive expression, MMS-induced; weakly complements S. cerevisiae rad52 mutant; slow growth, increased white-to-opaque switch	B9J08_000514	1.11714
C7_01340W	MRE11	Putative DNA double-strand break repair factor; involved in response to oxidative stress and drug resistance	B9J08_005411	-1.14226
C5_00500W	NAM7	Putative role in nonsense-mediated mRNA decay; similar to S. cerevisiae Nam7p; gene induced by ciclopirox olamine treatment	B9J08_000442	-2.04891
C7_04140C		Ortholog(s) have unfolded protein binding activity	B9J08_004920	-1.05663
C7_02480W		Ortholog(s) have unfolded protein binding activity, role in aerobic respiration, mitochondrial respiratory chain complex IV assembly, protein processing and mitochondrial inner membrane localization	B9J08_005465	-1.05111
C1_10930C	UBA4	Putative ubiquitin activating protein; Hap43-repressed; induced by prostaglandins; clade-associated gene expression	B9J08_000242	-1.08659
CR_06530W		Ortholog(s) have role in hydrogen peroxide-mediated programmed cell death	B9J08_003987	1.13242
C2_00840W		Ortholog(s) have oxidoreductase activity, acting on NAD(P)H activity	B9J08_003329	1.02909
C5_04420W		Ortholog(s) have role in cellular response to heat, cellular response to oxidative stress, chronological cell aging, negative regulation of autophagy of mitochondrion	B9J08_004364	1.11114
C3_02540C	OXR1	Ortholog(s) have role in cellular response to oxidative stress and mitochondrion localization	B9J08_000410	-1.10392
CR_05610C	SRR1	Two-component system response regulator; involved in stress response; Plc1-regulated; upregulated in cyr1 null mutant; flow model biofilm induced; Spider biofilm induced	B9J08_005114	-3.84624
C1_00400W	SVF1	Putative survival factor; stationary phase enriched protein; fluconazole-induced; regulated by Gcn4p; repressed in response to amino acid starvation (3-AT treatment); fungal-specific (no human or murine homolog)	B9J08_000654	-2.11098
C1_09870W	HCM1	Protein with forkhead domain; similar to S. cerevisiae Hcm1p; Hap43p-induced gene	B9J08_003546	-1.1635
CR_02650C	DRE2	Putative cytosolic Fe-S protein assembly protein; a-specific transcript; regulated by Sef1, Sfu1, and Hap43; rat catheter and Spider biofilm induced	B9J08_004088	-1.07673
C2_06720W	GRE2	Putative reductase; Nrg1 and Tup1-regulated; benomyl- and hyphal-induced; macrophage/pseudohyphal-repressed; repressed by low iron; possibly involved in osmotic stress response; stationary phase enriched protein; Spider biofilm induced	B9J08_004828	2.37206
CR_10650W	LTV1	Putative GSE complex component; repressed by prostaglandins	B9J08_004117	-1.144
C1_06730W	RAC1	G-protein of RAC subfamily; required for embedded filamentous growth, not for serum-induced hyphal growth; dynamic localization at plasma membrane and nucleus; similar to, but not interchangeable with, Cdc42p; lacks S. cerevisiae homolog	B9J08_003599	-1.12031
C4_02030W	RFX2	Transcriptional repressor; regulator of filamentation, response to DNA damage, adhesion, virulence in murine mucosal, systemic infections; RFX domain; regulated by Nrg1, UV-induced; partially complements S. cerevisiae rfx1 mutant defects	B9J08_005242	-1.01605
C1_13930W	SSK1	Response regulator of two-component system; role in oxidative stress response, cell wall biosynthesis, virulence, hyphal growth on solid media; expressed in hyphae and yeast; peroxisomal targeting sequence (PTS1); Spider biofilm induced	B9J08_005450	-1.29237
C1_13960W	YBP1	Protein involved in response to oxidative stress, binds and stabilizes Cap1p transcription factor in response to H2O2; essential for macrophage killing	B9J08_004642	-1.01785
C3_07460W		Ortholog(s) have CTD phosphatase activity, role in dephosphorylation of RNA polymerase II C-terminal domain and DNA-directed RNA polymerase II, holoenzyme, cytosol localization	B9J08_003576	-1.39277
C4_00180W	ECM7	Protein involved in control of calcium homeostasis and oxidative stress response; mutants show defects in hyphal growth	B9J08_003515	1.08061
C4_04640C	GOA1	Protein required for respiratory growth, resistance to oxidants, chlamydospore formation, hyphal growth under some conditions, and virulence; relocalizes from the cytoplasm to the mitochondrion during oxidative or osmotic stress	B9J08_004211	-1.01821
CR_05980W		Ortholog(s) have Lys63-specific deubiquitinase activity, thiol-dependent ubiquitin-specific protease activity	B9J08_000658	-1.41822
CR_08250C	HSP104	Heat-shock protein; roles in biofilm and virulence; complements chaperone, prion activity in S. cerevisiae; guanidine-insensitive; heat shock/stress induced; repressed in farnesol-treated biofilm; sumoylation target; Spider biofilm induced	B9J08_000476	3.55582

## Sheet: Part5
Part 5: Genes involved in metals metabolism.
C. albicans Gene ID	C. albicans Gene name	Feature	C. auris Gene ID	Farnesol vs.Control
Ferric reductases
C4_05770C	CFL1	Protein similar to ferric reductase Fre10p; possible functional homolog of S. cerevisiae Fre1p (reports differ); transcription is negatively regulated by Sfu1p, copper, amphotericin B, caspofungin; induced by ciclopirox olamine	B9J08_004886	-1.16492			Number of up-regulated iron metabolism related genes:	0
C4_05780C	CFL2	Oxidoreductase; iron utilization; Sfu1/Sef1/Hap43/Nrg1/Tup1/Rim101 regulated; alkaline/low iron/fluphenazine/ciclopirox olamine, flucytosine, fluconazole, Spider/flow model/rat catheter biofilm induced; caspofungin/amphotericin B repressed	B9J08_004886	-1.16492			Number of iron metabolism related genes:	29
C4_05840W	FRE3	Protein with similarity to ferric reductase Fre10p; possibly an essential gene, disruptants not obtained by UAU1 method	B9J08_001450	-1.21588			Total number of up-regulated genes:	447
C5_01380W	CFL5	Ferric reductase; induced in low iron; ciclopirox olamine, flucytosine induced; amphotericin B, Sfu1 repressed; Tbf1, Hap43 induced	B9J08_004886	-1.16492			Total number of genes:	5417
C5_01360W	CFL4	C-terminus similar to ferric reductases; induced in low iron; Sfu1-repressed; ciclopirox olamine induced; colony morphology-related gene regulation by Ssn6; Hap43-repressed; Sef1-regulated	B9J08_001450	-1.21588
CR_07300W		Protein similar to ferric reductase Fre10p; possibly an essential gene, disruptants not obtained by UAU1 method	B9J08_004886	-1.16492			p-value (Fisher's exact test):	1
CR_06670W	CFL11	Superoxide-generating NADPH oxidase, produces extracellular burst of reactive oxygen species at growing cell tips during hyphal morphogenesis, flucytosine repressed; possibly adherence-induced; rat catheter biofilm repressed	B9J08_001450	-1.21588
C2_05070W	FRE9	Ferric reductase; alkaline induced; ciclopirox olamine; Hap43-induced	B9J08_000168	-1.39862
C4_04320W	FRE10	Major cell-surface ferric reductase under low-iron conditions; 7 transmembrane regions and a secretion signal predicted; Tup1, Rim101, Ssn6, Hog1, caspofungin repressed; ciclopirox olamine induced; rat catheter biofilm induced	B9J08_000701	-1.76376			Number of down-regulated iron metabolism related genes:	8
C4_00110C	FRP1	Ferric reductase; alkaline-induced by Rim101; iron-chelation-induced by CCAAT-binding factor; fluconazole-repressed; ciclopirox-, hypoxia-, Hap43-induced; colony morphology-related regulation by Ssn6; Spider and flow model biofilm induced	B9J08_004468	-1.21896			Number of iron metabolism related genes:	29
C7_00100W	FRP2	Putative ferric reductase; alkaline induced by Rim101; fluconazole-downregulated; upregulated in the presence of human neutrophils; possibly adherence-induced; regulated by Sef1, Sfu1, and Hap43	B9J08_004468	-1.21896			Total number of down-regulated genes:	304
CR_06870C		Protein similar to ferric reductase Fre10p	B9J08_004886	-1.16492			Total number of genes:	5417
CR_07290W	FRE7	Copper-regulated cupric reductase; repressed by ciclopirox olamine or 17-beta-estradiol; induced by alkaline conditions or interaction with macrophage; Spider biofilm induced	B9J08_004886	-1.16492
C2_03530W		Ortholog(s) have superoxide-generating NADPH oxidase activity, role in apoptotic process, regulation of actin cytoskeleton organization and perinuclear endoplasmic reticulum localization	B9J08_003455	-1.14256			p-value (Fisher's exact test):	0.0001365
C1_09780C		Putative iron/copper reductas; involved in iron homeostasis; rat catheter and Spider biofilm induced	B9J08_004052	-1.40434
Multicopper oxidases
C6_00480C	FET31	Putative multicopper oxidase; ketoconazole/caspofungin/amphotericin B repressed; Sef1/Sfu1/Hap43 regulated; reports differ if functional homolog of ScFet3; rat catheter and Spider biofilm induced	B9J08_000517	-3.02089
C6_00460C	FET3	Multicopper oxidase; required for growth in low iron and prostaglandin E2 synthesis	B9J08_000517	-3.02089
C5_00460C	FET33	Putative multicopper ferro-O2-oxidoreductase; repressed in core caspofungin response; fails to complement S. cerevisiae fet3 iron-related phenotypes; rat catheter and Spider biofilm induced	B9J08_000517	-3.02089
C6_00440C	FET34	Multicopper ferroxidase; induced by low iron, ciclopirox olamine, ketoconazole, hypoxia; alkaline induced by Rim101; repressed in fluconazole-resistant isolate; Sfu1, Hog1 repressed; complements S. cerevisiae fet3; Spider biofilm induced	B9J08_000517	-3.02089
C6_00470C	FET99	Multicopper oxidase family protein; similar to S. cerevisiae Fet3; does not complement S. cerevisiae fet3 mutant growth under low-iron; iron-repressed; regulated by Tup1, Rim101; flow model biofilm induced; Spider biofilm repressed	B9J08_000517	-3.02089
C5_03020W	CCC2	Copper-transporting P-type ATPase of Golgi; required for wild-type iron assimilation (indirect effect via Fet3p); induced by iron starvation, ciclopirox olamine; caspofungin repressed; not required for virulence in mouse systemic infection	B9J08_002491	-2.07226
Iron permeases
C1_14130W	FTR1	High-affinity iron permease; required for mouse virulence, low-iron growth; iron, amphotericin B, caspofungin, ciclopirox, Hog1p, Sef1p, Sfu1p, and Hap43p regulated; complements S. cerevisiae ftr1 iron transport; Hap43p-repressed	B9J08_002108	-4.01773
C1_14220C	FTR2	High-affinity iron permease; probably interacts with ferrous oxidase; regulated by iron level, ciclopirox olamine, amphotericin B, caspofungin; complements S. cerevisiae ftr1 iron transport defect; Hap43-repressed; Spider biofilm induced	B9J08_002108	-4.01773
C1_09400C	FTH1	Protein similar to S. cerevisiae Fth1p, a high affinity iron transporter for intravacuolar stores of iron; repressed by Sfu1p, amphotericin B, caspofungin; induced by alkaline pH, ciclopirox olamine; regulated by Sef1p, Sfu1p, and Hap43p	B9J08_000170	1.54847
CR_01270C	FTH2	Putative iron transporter; similar to S. cerevisiae Fth1p	B9J08_002464	-1.2547
Siderophore uptake
C2_08050C	SIT1	Transporter of ferrichrome siderophores, not ferrioxamine B; required for human epithelial cell invasion in vitro, not for mouse systemic infection; regulated by iron, Sfu1, Rfg1, Tup1, Hap43; rat catheter and Spider biofilm induced	B9J08_002110	-2.32767
Hemoglobin/ Hem uptake
C4_00130W	RBT5	GPI-linked cell wall protein; hemoglobin utilization; Rfg1, Rim101, Tbf1, Fe regulated; Sfu1, Hog1, Tup1, serum, alkaline pH, antifungal drugs, geldamycin repressed; Hap43 induced; required for RPMI biofilms; Spider biofilm induced	B9J08_005545	-5.6816
C7_00090C	CSA1	Surface antigen on elongating hyphae and buds; strain variation in repeat number; ciclopirox, filament induced, alkaline induced by Rim101; Efg1-, Cph1, Hap43-regulated; required for WT RPMI biofilm formation; Bcr1-induced in a/a biofilms	B9J08_001951	-2.46424
C4_06920C	CSA2	Extracellular heme-binding protein involved in heme-iron acquisition; regulated by Tsa1, Tsa1B in minimal media at 37 deg; induced by ketoconazole, nitric oxide, Hap43; required for normal RPMI biofilm formation	B9J08_005545	-5.6816
C4_00120W	PGA7	GPI-linked hyphal surface antigen; induced by ciclopirox olamine, ketoconazole, Rim101 at pH 8; Hap43, fluconazole; flow model biofilm induced; Spider biofilm induced; required for RPMI biofilm; Bcr1-induced in a/a biofilm	B9J08_004469	-1.03873
C4_00450C	PGA10	GPI anchored membrane protein; utilization of hemin and hemoglobin for Fe in host; Rim101 at ph8/hypoxia/ketoconazole/ciclopirox/hypha-induced; required for RPMI biofilm formation, Bcr1-induced in a/a biofilm; rat catheter biofilm repressed	B9J08_001951	-2.46424
C1_00350C	HMX1	Heme oxygenase; utilization of hemin iron; transcript induced by heat, low iron, or hemin; repressed by Efg1; induced by low iron; upregulated by Rim101 at pH 8; Hap43-induced; Spider and flow model biofilm induced	B9J08_004152	-1.16758
Regulation
CR_02190C	SEF1	Zn2-Cys6 transcription factor; regulates iron uptake; negatively regulated by Sfu1p, positively regulated by Tbf1; promotes virulence in mice; mutants display decreased colonization of mouse kidneys; Spider biofilm induced	B9J08_001107	-1.04267
C1_10020W	SFU1	GATA-type transcription factor; regulator of iron-responsive genes; represses iron utilization genes if iron is present; Hap43-repressed; promotes gastrointestinal commensalism in mice; Spider biofilm induced	B9J08_000341	-1.5442
C2_07170C	AFT2	Putative Aft domain transcription factor; role in regulation of iron metabolism, oxidative stress, adhesion, hyphal growth, colony morphology, virulence; complements S. cerevisiae aft1 mutation; Spider biofilm induced	B9J08_002785	1.11334
C7_00510W	MAC1	Copper fist transcription factor; regulator of CTR1 copper transporter; induces CTR1 in low-copper conditions; required for copper regulation of SOD1 and SOD3; Spider biofilm induced	B9J08_001121	-1.00947
C1_11210C	HAP43	CCAAT-binding factor-dependent transcription factor; repressor; also called CAP2; required for low iron response; similar to bZIP transcription factor AP-1; repressed by Sfu1; ciclopirox olamine induced; rat catheter, Spider biofilm induced	B9J08_005298	-1.33389
Intracellular homeostasis
C2_08070C	MRS4	Mitochondrial carrier family member, involved in iron homeostasis; putative membrane transporter localized to the mitochondrial membrane; transcription under control of Atf2p; regulated by Sef1p, Sfu1p, and Hap43p	B9J08_005181	1.09319
C3_03710W	CCC1	Manganese transporter; required for normal filamentous growth; mRNA binds She3, localized to hyphal tips; repressed by NO, alkaline pH; colony morphology-related regulation by Ssn6; regulated by Sef1, Sfu1, Hap43; Spider biofilm induced	B9J08_002258	1.46059
C2_00580C	SMF3	Putative vacuolar iron transporter; alkaline upregulated; caspofungin repressed; induced by Mnl1 under weak acid stress; Hap43-repressed	B9J08_002199	1.22696
C6_04210C	ATM1	Member of MDR subfamily of ABC family; ortholog of S. cerevisiae ABC transporter, Atm1; induced in low iron; induced by nitric oxide independent of Yhb1	B9J08_002232	-1.26499
C6_00790C	CTR1	Copper transporter; transcribed in low copper; induced Mac1, Tye7, macrophage interaction, alkaline pH via Rim101; 17-beta-estradiol repressed; complements S. cerevisiae ctr1 ctr3 copper transport mutant; flow model/Spider biofilm induced	B9J08_001856	-1.32204
C1_10720C	MNN2	Alpha-1,2-mannosyltransferase; similar to S. cerevisiae Mnn2; role in cell wall integrity, temperature sensitivity; iron utilization in low iron; Tn mutation affects filamentous growth; filament induced; increased chitin exposes beta-glucan	B9J08_001935	-1.15977
C2_07160W	SMF12	Ortholog of S. cerevisiae Smf1; manganese transporter; Gcn4-regulated; Hap43, alkaline induced; caspofungin repressed; mutants are viable	B9J08_002789	-1.56627
Copper homeostasis and uptake
C1_09250W	CRP1	Copper transporter; CPx P1-type ATPase; mediates Cu resistance; similar to Menkes and Wilson disease proteins; copper-induced; Tbf1-activated; suppresses Cu sensitivity of S. cerevisiae cup1 mutant; flow model biofilm induced	B9J08_002491	-2.07226
C1_07180W	CCS1	Copper chaperone involved in activation and protection of superoxide dismutase Sod1p	B9J08_003869	1.01304
C7_00510W	MAC1	Copper fist transcription factor; regulator of CTR1 copper transporter; induces CTR1 in low-copper conditions; required for copper regulation of SOD1 and SOD3; Spider biofilm induced	B9J08_001121	-1.00947
C6_00790C	CTR1	Copper transporter; transcribed in low copper; induced Mac1, Tye7, macrophage interaction, alkaline pH via Rim101; 17-beta-estradiol repressed; complements S. cerevisiae ctr1 ctr3 copper transport mutant; flow model/Spider biofilm induced	B9J08_001856	-1.32204
C5_03020W	CCC2	Copper-transporting P-type ATPase of Golgi; required for wild-type iron assimilation (indirect effect via Fet3p); induced by iron starvation, ciclopirox olamine; caspofungin repressed; not required for virulence in mouse systemic infection	B9J08_002491	-2.07226
Zinc homeostasis and uptake
C4_06970C	ZRT1	Putative zinc transporter; acts with Pra1 in sequestration of zinc from host tissues during infection; hyphal, macrophage-induced; alkaline induced upon adherence to polystyrene; induced in oralpharyngeal candidasis; Spider biofilm induced	B9J08_000003	-1.012
C2_02590W	ZRT2	Zinc transporter, essential for zinc uptake and acidic conditions tolerance; transcript induced by amphotericin B, interaction with macrophages; induced in oralpharyngeal candidiasis; Spider biofilm induced	B9J08_003657	-1.23515
C4_06980W	PRA1	Cell surface protein that sequesters zinc from host tissue; enriched at hyphal tips; released extracellularly; binds to host complement regulators; mediates leukocyte adhesion and migration; immunogenic in mouse; produced at ambient pH	B9J08_002992	-1.14555
C2_02200W	ZRC1	Putative zinc transporter essential for tolerance to zinc; plays a role in zincosome formation; Hap43-induced; required for normal filamentous growth; mRNA binds She3 and is localized to hyphal tips	B9J08_001183	1.37177
C2_02180W		Ortholog of S. cerevisiae Zrt3, vacuolar membrane zinc transporter; predicted Kex2 substrate; induced in oralpharyngeal candidasis; flow model biofilm induced; Spider biofilm induced	B9J08_001185	1.42115
C4_04850C	CSR1	Transcription factor; role in zinc homeostasis and regulation of Spider biofilm matrix; mutation affects filamentous growth; can suppress S. cerevisiae rok1 mutant inviability; Spider biofilm induced; mutants for abnormal Spider biofilms	B9J08_004167	-2.6768
Manganase homeostasis and uptake
C7_00320C	PMR1	Secretory pathway P-type Ca2+/Mn2+-ATPase; calcium pump involved in control of calcium homeostasis; required for protein glycosylation and cell wall maintenance; required for hyphal tip oscillation in semisolid substrate	gene:B9J08_000837	-1.18209
C3_03710W	CCC1	Manganese transporter; required for normal filamentous growth; mRNA binds She3, localized to hyphal tips; repressed by NO, alkaline pH; colony morphology-related regulation by Ssn6; regulated by Sef1, Sfu1, Hap43; Spider biofilm induced	gene:B9J08_002258	1.46059
C2_07160W	SMF1	Ortholog of S. cerevisiae Smf1; manganese transporter; Gcn4-regulated; Hap43, alkaline induced; caspofungin repressed; mutants are viable	gene:B9J08_002789	-1.56627
C1_13840W		Ortholog(s) have inorganic cation transmembrane transporter activity and role in cellular cobalt ion homeostasis, cellular manganese ion homeostasis, cobalt ion transport, manganese ion transpor	gene:B9J08_003040	-1.01706

## Sheet: Part6
Part 6: Selected genes involved in regulation of RNA biosynthetic process
C. albicans Gene ID	C. albicans Gene name	Feature	C. auris Gene ID	Farnesol vs.Control
C2_01700C	HAP42	Has domain(s) with predicted DNA binding activity, role in regulation of transcription, DNA-templated and nucleus localization	B9J08_000152	-1.76822
C1_10020W	SFU1	Has domain(s) with predicted DNA-binding transcription factor activity, sequence-specific DNA binding, zinc ion binding activity and role in regulation of transcription, DNA-templated	B9J08_000341	-1.5442
CR_01580C	DOT6	Ortholog(s) have sequence-specific DNA binding activity and role in chromatin silencing at telomere, rDNA heterochromatin assembly, regulation of transcription by RNA polymerase II, transfer RNA gene-mediated silencing	B9J08_000378	-1.79181
C6_04350C	FLO8	Ortholog(s) have DNA-binding transcription activator activity, RNA polymerase II-specific, RNA polymerase II cis-regulatory region sequence-specific DNA binding activity	B9J08_000401	-1.5599
C5_01100C	CLN3	Ortholog(s) have cyclin-dependent protein serine/threonine kinase regulator activity	B9J08_000422	-1.78177
C5_00500W	NAM7	Ortholog(s) have ATPase activity, RNA helicase activity, ribosomal small subunit binding activity	B9J08_000442	-2.04891
C1_06280C	UME6	Has domain(s) with predicted DNA-binding transcription factor activity, RNA polymerase II-specific, zinc ion binding activity, role in regulation of transcription, DNA-templated and nucleus localization	B9J08_000592	-1.64358
CR_02050C	HDA1	Ortholog(s) have chromatin binding, histone deacetylase activity, histone deacetylase activity (H3-K14 specific) activity	B9J08_000752	-1.50273
C4_01260W	RLM1	Ortholog(s) have DNA binding, bending, DNA-binding transcription factor activity, RNA polymerase II-specific, sequence-specific DNA binding activity	B9J08_000772	-1.75581
C2_04200W	TBF1	Ortholog(s) have DNA-binding transcription factor activity, RNA polymerase II-specific, RNA polymerase II cis-regulatory region sequence-specific DNA binding and chromatin insulator sequence binding, more	B9J08_000862	-1.61841
C2_04130W	DEP1	Ortholog(s) have role in histone deacetylation, negative regulation of chromatin silencing at telomere and negative regulation of ribosomal DNA heterochromatin assembly, more	B9J08_000869	-1.51214
CR_02330C	KAR4	Ortholog(s) have DNA-binding transcription factor activity and role in karyogamy involved in conjugation with cellular fusion, meiotic cell cycle, positive regulation of transcription from RNA polymerase II promoter by pheromones	B9J08_000981	-1.81916
C5_02340C	STE20	Ortholog(s) have MAP kinase kinase kinase kinase activity, enzyme binding, histone kinase activity (H2B-S14 specific), protein serine/threonine kinase activity	B9J08_000984	-1.95949
C4_02630C	BUR6	Ortholog(s) have TBP-class protein binding, chromatin binding, transcription coactivator activity, transcription corepressor activity	B9J08_000993	-2.26494
C1_00060W	TUP1	Ortholog(s) have histone binding, histone deacetylase binding, mediator complex binding, phosphatidylinositol-3,5-bisphosphate binding, transcription corepressor activity	B9J08_001265	-1.60777
C6_01790C		Has domain(s) with predicted DNA-binding transcription factor activity, RNA polymerase II-specific, zinc ion binding activity, role in regulation of transcription, DNA-templated and nucleus localization	B9J08_001285	-2.09128
C1_09180W	LYS14	Ortholog(s) have RNA polymerase II cis-regulatory region sequence-specific DNA binding activity	B9J08_001371	-1.80214
C2_00360C	FRA1	Ortholog(s) have role in negative regulation of transcription from RNA polymerase II promoter in response to iron and cytosol localization	B9J08_001642	-1.70691
C5_02610C	RAD9	Protein involved in S phase checkpoint	B9J08_002129	-1.54652
C3_05170W	WOR2	Has domain(s) with predicted DNA-binding transcription factor activity, RNA polymerase II-specific, zinc ion binding activity, role in regulation of transcription, DNA-templated and nucleus localization	B9J08_002136	-2.41261
C4_06580W	CBF1	Ortholog(s) have DNA-binding transcription activator activity, RNA polymerase II-specific, DNA-binding transcription repressor activity and RNA polymerase II-specific, more	B9J08_002230	-1.85797
C3_04110C	MBP1	Ortholog(s) have DNA-binding transcription activator activity, RNA polymerase II-specific activity, role in positive regulation of transcription involved in G1/S transition of mitotic cell cycle and MBF transcription complex localization	B9J08_002344	-2.68725
C2_09010W	STB3	Ortholog(s) have DNA-binding transcription activator activity, RNA polymerase II-specific, sequence-specific DNA binding activity and role in positive regulation of transcription from RNA polymerase II promoter by glucose	B9J08_002423	-2.86408
C1_05140W		Has domain(s) with predicted DNA-binding transcription factor activity, sequence-specific DNA binding, zinc ion binding activity and role in regulation of transcription, DNA-templated	B9J08_002529	-3.2007
C7_03220C		Has domain(s) with predicted DNA binding, DNA-binding transcription factor activity, RNA polymerase II-specific, zinc ion binding activity and role in regulation of transcription, DNA-templated, transcription, DNA-templated	B9J08_002687	-1.66758
C7_03220C		Has domain(s) with predicted DNA binding, DNA-binding transcription factor activity, RNA polymerase II-specific, zinc ion binding activity and role in regulation of transcription, DNA-templated, transcription, DNA-templated	B9J08_002710	-2.99164
CR_07890W	EFG1	Ortholog(s) have role in pseudohyphal growth and cytosol, nucleus localization	B9J08_002834	-1.94474
C5_03150W	PRR1	Ortholog(s) have role in negative regulation of conjugation with cellular fusion, negative regulation of transcription from RNA polymerase II promoter by pheromones	B9J08_002940	-2.22093
CR_03330W	YKR023W	Has domain(s) with predicted zinc ion binding activity, role in regulation of transcription, DNA-templated and nucleus localization	B9J08_002978	-1.76497
C2_01200C	REG1	Ortholog(s) have role in cellular response to glucose starvation, negative regulation of DNA-binding transcription factor activity, protein catabolic process in the vacuole and response to unfolded protein, more	B9J08_003195	-1.58753
C4_05460C	OFD1	Ortholog(s) have ferrous iron binding, peptidyl-proline dioxygenase activity, poly(A) binding activity	B9J08_003216	-1.73975
C1_03740W	WAR1	Ortholog(s) have sequence-specific DNA binding activity, role in positive regulation of transcription from RNA polymerase II promoter in response to acidic pH and nucleus localization	B9J08_003227	-1.58673
C3_01330W	ZCF8	Has domain(s) with predicted DNA-binding transcription factor activity, RNA polymerase II-specific, zinc ion binding activity, role in regulation of transcription, DNA-templated and nucleus localization	B9J08_003301	-2.51879
C6_00950C	TOP1	Ortholog(s) have DNA binding, DNA topoisomerase type I (single strand cut, ATP-independent) activity	B9J08_003421	-1.83303
C2_03520C	ADAEC	Has domain(s) with predicted DNA binding, methyltransferase activity, zinc ion binding activity and role in DNA repair, regulation of transcription, DNA-templated	B9J08_003454	-2.61725
C2_10660W	ASH1	Ortholog(s) have DNA-binding transcription repressor activity, RNA polymerase II-specific, cis-regulatory region sequence-specific DNA binding activity	B9J08_003579	-2.04004
C1_01200W	STB5	Has domain(s) with predicted DNA binding, DNA-binding transcription factor activity, RNA polymerase II-specific, zinc ion binding activity and role in regulation of transcription, DNA-templated, transcription, DNA-templated	B9J08_003712	-1.98832
C2_04500W	MOT1	Ortholog(s) have ATPase activity, DNA binding, TBP-class protein binding activity	B9J08_003720	-1.8513
C1_12230W	SNT1	Ortholog(s) have role in histone deacetylation, positive regulation of stress-activated MAPK cascade, regulation of transcription, DNA-templated and Set3 complex, cytosol, nucleus localization	B9J08_003936	-1.67282
C1_13350W	STP2	Ortholog(s) have DNA-binding transcription activator activity, RNA polymerase II-specific, RNA polymerase II cis-regulatory region sequence-specific DNA binding activity and role in positive regulation of transcription by RNA polymerase II	B9J08_003964	-1.51956
CR_06440C	BCR1	Ortholog(s) have role in carbon catabolite activation of transcription from RNA polymerase II promoter, regulation of transcription from RNA polymerase II promoter in response to salt stress and nucleus localization	B9J08_003985	-3.15368
CR_02640W	RFG1	Ortholog(s) have DNA binding, bending, DNA-binding transcription repressor activity, RNA polymerase II-specific, cis-regulatory region sequence-specific DNA binding, sequence-specific DNA binding, transcription corepressor activity	B9J08_004089	-3.37821
CR_02510W	AZF1	Ortholog(s) have DNA-binding transcription activator activity, RNA polymerase II-specific, RNA polymerase II cis-regulatory region sequence-specific DNA binding activity	B9J08_004167	-2.6768
C2_03590C	CAP4	Has domain(s) with predicted DNA-binding transcription factor activity, sequence-specific DNA binding activity and role in regulation of transcription, DNA-templated	B9J08_004271	-1.96624
C5_04830W	SFL2	Ortholog(s) have role in pseudohyphal growth and nuclear chromatin localization	B9J08_004310	-3.67193
C3_05920W	MRR1	Has domain(s) with predicted DNA binding, DNA-binding transcription factor activity, RNA polymerase II-specific, zinc ion binding activity and role in regulation of transcription, DNA-templated, transcription, DNA-templated	B9J08_004353	-1.69724
C1_04950C	RPM2	Ortholog(s) have ribonuclease P activity	B9J08_004491	-1.99415
C3_07020W	CYC8	Ortholog(s) have histone deacetylase binding, transcription coactivator activity, transcription corepressor activity	B9J08_004749	-2.37292
CR_05530C	CWT1	Ortholog(s) have DNA-binding transcription activator activity, RNA polymerase II-specific, RNA polymerase II cis-regulatory region sequence-specific DNA binding activity	B9J08_005107	-1.87499
CR_05610C	SRR1	Has domain(s) with predicted phosphorelay response regulator activity and role in phosphorelay signal transduction system, regulation of transcription, DNA-templated	B9J08_005114	-3.84624
C5_03130W	SUT1	Ortholog(s) have RNA polymerase II repressing transcription factor binding activity	B9J08_005317	-2.47625
C7_04230W	NRG1	Ortholog(s) have sequence-specific DNA binding activity	B9J08_005429	-3.64905
C1_02120C	SKS1	Ortholog(s) have protein kinase activity, protein serine/threonine kinase activity	B9J08_005567	-4.22482
C4_05110C	HAP41	Has domain(s) with predicted DNA binding activity, role in regulation of transcription, DNA-templated and nucleus localization	B9J08_005579	-2.74221

## Sheet: Part7
Part 7: Selected genes have protein kinase or phosphatase activity
C. albicans Gene ID	C. albicans Gene name	Feature	C. auris Gene ID	Farnesol vs.Control
Protein kinase
C3_04550C	CMK1	Putative calcium/calmodulin-dependent protein kinase II; expression regulated upon white-opaque switching; biochemically purified Ca2+/CaM-dependent kinase is soluble, cytosolic, monomeric, and serine-autophosphorylated; Hap43p-repressed	B9J08_000285	-1.82323
C1_10380C	CBK1	Ser/Thr kinase of cell wall integrity pathway; mutants show abnormal morphology and aggregation; Mob2p associated; required for wild-type hyphal growth and transcriptional regulation of cell-wall-associated genes	B9J08_000822	-1.74011
CR_08860W	PDK2	Putative pyruvate dehydrogenase kinase; mutation confers hypersensitivity to amphotericin B	B9J08_000847	1.51375
C5_02340C	CST20	Protein kinase of Ste20p/p65PAK family, required for wild-type mating efficiency and virulence in a mouse model; Cst20p-Hst7p-Cek1p-Cph1p MAPK pathway regulates some hyphal growth; involved in Cdc42p growth regulation	B9J08_000984	-1.95949
C3_06070C	PBS2	MAPK kinase (MAPKK); role in osmotic and oxidative stress responses, oxidative stress adaptation; required for stress regulation of Hog1p localization and activity; functional homolog of S. cerevisiae Pbs2p	B9J08_001824	-2.14207
C3_06620W	FUN31	Putative PAS kinase involved in cell wall damage response; similar to S. cerevisiae Psk1p, a putative serine/threonine protein kinase; induced by Mnl1 under weak acid stress; rat catheter and Spider biofilm induced	B9J08_002896	-1.6174
C5_03150W	PRR1	Putative serine/threonine protein kinase; Hog1p-induced	B9J08_002940	-2.22093
C1_13610C	KIS2	Scaffold protein of Snf1p complex; similar to S. cerevisiae Gal83p and Sip2p; interacts with Snf4p; interaction with Snf1p complex is regulated by carbon source, decreased on ethanol; N-terminal myristoylation; Hog1p-downregulated	B9J08_003948	-1.54602
C4_03120C	BUB1	Putative cell cycle checkpoint kinase; mutation confers increased sensitivity to nocodazole	B9J08_004346	-1.76263
C2_03330C	HOG1	MAP kinase of osmotic-, heavy metal-, and core stress response; role in regulation of response to stress; phosphorylated in response to H2O2 or NaCl; acts as repressor of START; mutant induces protective mouse immune response	B9J08_004369	1.68618
CR_02250C	CEX1	Ortholog(s) have tRNA binding activity, role in tRNA export from nucleus and cytoplasm, nuclear pore localization	B9J08_004480	-1.68335
C2_06600W		Predicted kinase; rat catheter, flow model, Spider biofilm induced	B9J08_005280	-1.6503
C1_02120C	SHA3	Putative ser/thr kinase involved in glucose transport; Tn mutation affects filamentous growth; fluconazole-induced; ketoconazole-repressed; induced in by alpha pheromone in SpiderM; possibly essential; flow model biofilm induced	B9J08_005567	-4.22482
Phosphatase activity
C5_00750C		Predicted protein tyrosine phosphatase; rat catheter biofilm induced	B9J08_000244	2.0821
C4_00960W	PTC8	Predicted type 2C protein phosphatase, ser/thr-specific; required for hyphal growth; transcript induced by stress; flow model biofilm induced; Spider biofilm induced	B9J08_002042	-1.85251
		as domain(s) with predicted acid phosphatase activity	B9J08_004021	1.55971
C1_08780W		Ortholog(s) have alkaline phosphatase activity, zinc ion sensor activity, role in nicotinamide nucleotide metabolic process, protein dephosphorylation and extracellular region, fungal-type vacuole, fungal-type vacuole membrane localization	B9J08_004776	2.1447
C3_07830W	FBP1	Fructose-1,6-bisphosphatase; key gluconeogenesis enzyme; regulated by Efg1, Ssn6; induced by phagocytosis; effects switch from glycolysis to gluconeogenesis in macrophage; rat flow model biofilm induced; overlaps orf19.6179	B9J08_005163	-1.74693

## Sheet: Part8
Part 8: Selected genes involved in membrane transport
C. albicans Gene ID	C. albicans Gene name	Feature	C. auris Gene ID	Farnesol vs.Control
C3_05220W	CDR1	Multidrug transporter of ABC superfamily; transports phospholipids in an in-to-out direction; induced by beta-estradiol, progesterone, corticosteroid, or cholesterol; Spider biofilm induced	B9J08_000164	1.57904
C6_03170C	MDR1	Plasma membrane MDR/MFS multidrug efflux pump; methotrexate is preferred substrate; overexpression in drug-resistant clinical isolates confers fluconazole resistance; repressed in young biofilms; rat catheter biofilm induced	B9J08_003981	6.25048
C1_08070W	CDR4	Putative ABC transporter superfamily; fluconazole, Sfu1, Hog1, core stress response induced; caspofungin repressed; fluconazole resistance not affected by mutation or correlated with expression; rat catheter and flow model biofilm induced	B9J08_000479	2.33206
CR_01340W	HOL3	Predicted membrane transporter, member of the drug:proton antiporter (12 spanner) (DHA1) family, major facilitator superfamily (MFS)	B9J08_000896	1.54461
C3_00220W	HGT19	Putative MFS glucose/myo-inositol transporter; 20 member family; 12 transmembrane segments, extended N terminus; expressed in rich medium; Hap43, phagocytosis, rat catheter, Spider and flow model biofilm induced	B9J08_000321	1.57829
CR_03450W	HXT5	Putative sugar transporter; induced by ciclopirox olamine; Snf3-induced; alkaline repressed; colony morphology-related gene regulation by Ssn6; possibly essential gene	B9J08_002646	2.44819
C4_01070W	HGT17	Putative MFS family glucose transporter; 20 members in C. albicans; 12 probable membrane-spanning segments; induced at low (0.2%, compared to 2%) glucose in rich media; Spider biofilm induced	B9J08_002659	5.1699
C1_02110C	HGT2	Putative MFS glucose transporter; 20 member C. albicans glucose transporter family; 12 probable membrane-spanning segments; expressed in rich medium with 2% glucose; rat catheter and Spider biofilm induced	B9J08_002239	1.73221
C1_02110C	HGT2	Putative MFS glucose transporter; 20 member C. albicans glucose transporter family; 12 probable membrane-spanning segments; expressed in rich medium with 2% glucose; rat catheter and Spider biofilm induced	B9J08_002251	5.15966
C5_04440C	SFC1	Putative succinate-fumarate transporter; involved in repression of growth on sorbose; alkaline induced; rat catheter biofilm induced; Spider biofilm induced	B9J08_004365	2.16744
C1_11480W	PHO84	High-affinity phosphate transporter; transcript regulated by white-opaque switch; Hog1, ciclopirox olamine or alkaline induced; caspofungin, stress repressed; required for normal TORC1 function	B9J08_001464	5.64458
C4_01940W	PHO89	Putative phosphate permease; transcript regulated upon white-opaque switch; alkaline induced by Rim101; possibly adherence-induced; F-12/CO2 model, rat catheter and Spider biofilm induced	B9J08_002202	1.57823
C4_02610C	SUL2	Putative sulfate transporter; transcript negatively regulated by Sfu1; amphotericin B induced; F-12/CO2 and Spider biofilm induced	B9J08_000995	3.11553
CR_02350C	GEF2	Member of the voltage chloride channel family; Hap43p-repressed gene	B9J08_000982	1.51933
C3_01680C		Predicted potassium ion transporter; Spider biofilm induced	B9J08_001895	1.50429
CR_07100W	FLC2	Protein involved in heme uptake; putative FAD transporter, similar to S. cerevisiae Flc2p	B9J08_000473	1.99827
C2_09590C		Ortholog(s) have copper ion transmembrane transporter activity, inorganic phosphate transmembrane transporter activity and role in cellular copper ion homeostasis, copper ion transmembrane transport, phosphate ion transmembrane transport	B9J08_004825	1.69795
C6_03790C	HGT10	Glycerol permease involved in glycerol uptake; member of the major facilitator superfamily; induced by osmotic stress, at low glucose in rich media, during cell wall regeneration; 12 membrane spans; Hap43p-induced gene	B9J08_001984	2.28532
C5_03060C	TNA1	Putative nicotinic acid transporter; detected at germ tube plasma membrane by mass spectrometry; transcript induced upon phagocytosis by macrophage; rat catheter biofilm induced	B9J08_002297	2.92811
C5_03060C	TNA1	Putative nicotinic acid transporter; detected at germ tube plasma membrane by mass spectrometry; transcript induced upon phagocytosis by macrophage; rat catheter biofilm induced	B9J08_005570	4.15584
C5_03060C	TNA1	Putative nicotinic acid transporter; detected at germ tube plasma membrane by mass spectrometry; transcript induced upon phagocytosis by macrophage; rat catheter biofilm induced	B9J08_005571	2.36458
C5_03060C	TNA1	Putative nicotinic acid transporter; detected at germ tube plasma membrane by mass spectrometry; transcript induced upon phagocytosis by macrophage; rat catheter biofilm induced	B9J08_005345	7.53947
CR_03270W	VHT1	Predicted membrane transporter, involved in biotin import; member of the anion:cation symporter (ACS) family, major facilitator superfamily (MFS); biotin-dependent transcription regulated by Vhr1p; amphotericin B, caspofungin repressed	B9J08_004448	1.58078
C4_00150C	PEX5	Pex5p family protein; required for PTS1-mediated peroxisomal protein import, fatty acid beta-oxidation; similar to S. cerevisiae Pas10p peroxisomal targeting receptor; macrophage/pseudohyphal-repressed; Hap43p-repressed	B9J08_003462	1.53504
C2_01150W	PEX12	Ortholog(s) have ubiquitin protein ligase activity, role in protein import into peroxisome matrix, protein monoubiquitination and integral component of peroxisomal membrane, peroxisomal importomer complex localization	B9J08_002821	1.61205
C3_01250W	PMC1	Vacuolar calcium P-type ATPase; transcript regulated by calcineurin and fluconazole; mutant shows increased resistance to fluconazole, lithium; increased sensitivity to calcium; Spider biofilm induced	B9J08_000175	1.88366
C1_11750W	AVT4	Putative vacuolar transporter of large neutral amino acids; induced by alpha pheromone in SpiderM medium	B9J08_001241	1.99998
C3_03690W		Putative vacuolar membrane transporter for cationic amino acids; Spider biofilm induced	B9J08_002006	2.14347
C1_05710C	UGA4	Putative gamma-aminobutyric acid/polyamine permease; nitrogen catabolite repressed gene, induced in absence of preferred N sources; transcriptionally induced upon phagocytosis by macrophage; gene regulation by nitrogen source requires Gat1p	B9J08_005491	2.59258
C3_05580C	GAP2	General broad specificity amino acid permease; ketoconazole, flucytosine repressed; Ssy1-dependent histidine induction; regulated by Nrg1, Tup1; colony morphology-related gene regulation by Ssn6; Spider and flow model biofilm induced	B9J08_005564	2.04832
C6_00590W	SLY41	Protein involved in ER-to-Golgi transport; rat catheter and Spider biofilm induced	B9J08_004592	1.76596
CR_02020C	OPT1	Oligopeptide transporter; transports 3-to-5-residue peptides; alleles are distinct, one has intron; suppresses S. cerevisiae ptr2-2 mutant defects; induced by BSA or peptides; Stp3p, Hog1p regulated; flow model biofilm induced	B9J08_004602	3.11771
CR_02240C	OPT2	Oligopeptide transporter; induced upon phagocytosis by macrophage; macrophage/pseudohyphal-repressed after 16h; fluconazole-induced; virulence-group-correlated expression; Hap43-repressed	B9J08_004537	2.06874
CR_02020C	OPT1	Oligopeptide transporter; transports 3-to-5-residue peptides; alleles are distinct, one has intron; suppresses S. cerevisiae ptr2-2 mutant defects; induced by BSA or peptides; Stp3p, Hog1p regulated; flow model biofilm induced	B9J08_004562	4.71291
CR_02020C	OPT1	Oligopeptide transporter; transports 3-to-5-residue peptides; alleles are distinct, one has intron; suppresses S. cerevisiae ptr2-2 mutant defects; induced by BSA or peptides; Stp3p, Hog1p regulated; flow model biofilm induced	B9J08_004066	1.75624
C1_02530C	DIP5	Dicarboxylic amino acid permease; mutation confers hypersensitivity to toxic ergosterol analog; induced upon phagocytosis by macrophage; Gcn4-regulated; upregulated by Rim101 at pH 8; rat catheter and Spider biofilm induced	B9J08_003734	1.89514
C1_02530C	DIP5	Dicarboxylic amino acid permease; mutation confers hypersensitivity to toxic ergosterol analog; induced upon phagocytosis by macrophage; Gcn4-regulated; upregulated by Rim101 at pH 8; rat catheter and Spider biofilm induced	B9J08_001530	2.79758
C3_05580C	GAP2	General broad specificity amino acid permease; ketoconazole, flucytosine repressed; Ssy1-dependent histidine induction; regulated by Nrg1, Tup1; colony morphology-related gene regulation by Ssn6; Spider and flow model biofilm induced	B9J08_001673	6.14851
C1_02570C	PUT4	Putative proline permease; fungal-specific (no human or murine homolog); repressed during the mating process	B9J08_003690	1.64961
C4_04840C	AGP3	Putative serine transporter; possible role in assimilation of sulfur; F-12/CO2 early biofilm induced	B9J08_001362	1.94813
C3_03230C	MUP3	Ortholog(s) have L-methionine transmembrane transporter activity and role in methionine import across plasma membrane	B9J08_004429	1.99893
C3_03120C	DAL5	Allantoate permease; nitrogen catabolite repressed, induced in absence of preferred N sources; nitrogen source regulation requires Gat1; possibly essential gene (by UAU1 method); Hap43-repressed	B9J08_000033	2.01031
C4_00430W	MEP2	Ammonium permease and regulator of nitrogen starvation-induced filamentation; 11 predicted transmembrane regions; in low nitrogen cytoplasmic C-terminus activates Ras/cAMP and MAPK signal transduction pathways to induce filamentation	B9J08_004878	2.11749
C3_02310W	MEP1	Ammonium permease; Mep1 more efficient permease than Mep2, Mep2 has additional regulatory role; 11 predicted transmembrane regions; low mRNA abundance; hyphal downregulated; flow model biofilm induced	B9J08_002630	3.77456
C7_02000C		Putative allantoate permease; fungal-specific (no human or murine homolog)	B9J08_004533	2.14177
C3_03140C	DAL4	Putative allantoin permease; fungal-specific (no human or murine homolog)	B9J08_000756	9.04358
C4_00680W		Ortholog(s) have nicotinamide riboside transmembrane transporter activity, nucleobase transmembrane transporter activity, nucleoside transmembrane transporter activity	B9J08_003527	1.8168
C3_03610W	FUR4	Putative uracil permease	B9J08_001952	1.92927
C4_06530C	XUT1	Putative high-affinity, high-capacity xanthine-uric acid/H+ symporter; similar to A. nidulans UapA; member of the Nucleobase-Ascorbate Transporter/Nucleobase-Cation Symporter (NAT/NCS2) family; rat catheter biofilm induced	B9J08_002227	2.13104
C2_06590C	GIT1	Glycerophosphoinositol permease; involved in utilization of glycerophosphoinositol as a phosphate source; Rim101-repressed; virulence-group-correlated expression	B9J08_000503	1.66976
C2_05150W	PEX2	Ortholog(s) have ubiquitin protein ligase activity, role in fatty acid metabolic process, protein import into peroxisome matrix, protein polyubiquitination and peroxisomal importomer complex, peroxisomal membrane localization	B9J08_002488	1.58195
C1_13480W	HSP70	Putative hsp70 chaperone; role in entry into host cells; heat-shock, amphotericin B, cadmium, ketoconazole-induced; surface localized in yeast and hyphae; antigenic in host; farnesol-downregulated in biofilm; Spider biofilm induced	B9J08_000483	3.42841
		Has domain(s) with predicted transmembrane transporter activity, role in transmembrane transport and integral component of membrane localizatio	B9J08_001523	1.54088
CR_07480W	ZSP11	S. pombe ortholog SPAC5D6.04 is a predicted auxin family transmembrane transporter; ketoconazole and hypoxia induced	B9J08_002087	1.76318
C2_09280C		Predicted membrane transporter, member of the fucose:proton symporter (FHS) family, major facilitator superfamily (MFS)	B9J08_004584	2.13292
CR_10770W	SEO13	Predicted membrane transporter, member of the anion:cation symporter (ACS) family, major facilitator superfamily (MFS)	B9J08_004690	1.52872
C2_09990C	YOR1	Protein similar to S. cerevisiae Yor1; ABC-type plasma membrane transporter involved in resistance to aureobasidin A; white cell type-specific transcript; Spider biofilm induced	B9J08_003832	1.53008
C2_02570W		Predicted membrane transporter; member of the drug:proton antiporter (12 spanner) (DHA1) family, major facilitator superfamily (MFS); mRNA binds She3	B9J08_003465	2.27928
C7_00630C	DIP53	Putative protein of unknown function; transcript is upregulated in clinical isolates from HIV+ patients with oral candidiasis; regulated by Sef1, Sfu1, and Hap43	B9J08_002242	1.65508
