# Supplementary material for: Transcriptional Profiling of the Candida auris Response to Exogenous Farnesol Exposure
Source: mSphere. 2021 Oct 13;6(5):e00710-21. doi: 10.1128/mSphere.00710-21 (PMC8513684; doi:10.1128/mSphere.00710-21)
Supplement: TABLE S4 [file msphere.00710-21-st004.xlsx]

## Sheet: Munka1
Supplementary Table 4 Results of RT-qPCR measurements
Up- and down-regulated genes are marked with red and blue color.
Gene ID	Gene ortholog in C.albicans	Group	Description	RT-qPCR (ΔΔCP; mean ± S.D.)		RNAseq (FC; mean)
				Farnesol treated vs. Untreated control		Farnesol treated vs. Untreated control
B9J08_002298	CAT1	Antioxidant enzymes	Catalase; resistance to oxidative stress, neutrophils, peroxide; role in virulence; regulated by iron, ciclopirox, fluconazole, carbon source, pH, Rim101, Ssn6, Hog1, Hap43, Sfu1, Sef1, farnesol, core stress response; Spider biofilm induced	0.925833	± 0.26	1.59958
B9J08_001458	RBT1	Biofilm formation	Cell wall protein with similarity to Hwp1; required for virulence; predicted glycosylation; fluconazole, Tup1 repressed; farnesol, alpha factor, serum, hyphal and alkaline induced; Rfg1, Rim101-regulated	-0.676667	± 0.21	-2.87713
B9J08_005429	NRG1	Biofilm formation	Transcription factor/repressor; regulates chlamydospore formation/hyphal gene induction/virulence and rescue/stress response genes; effects both Tup1 dependent and independent regulation; flow model biofilm induced; Spider biofilm repressed	-2.73667	± 0.31	-3.64905
B9J08_003981	MDR1	Drug transmembrane transporters	Plasma membrane MDR/MFS multidrug efflux pump; methotrexate is preferred substrate; overexpression in drug-resistant clinical isolates confers fluconazole resistance; repressed in young biofilms; rat catheter biofilm induced	4.23333	± 0.48	6.25048
B9J08_000164	CDR1	Drug transmembrane transporters	Multidrug transporter of ABC superfamily; transports phospholipids in an in-to-out direction; induced by beta-estradiol, progesterone, corticosteroid, or cholesterol; Spider biofilm induced	1.02583	± 0.23	1.57904
B9J08_002251	HGT2	Glucose transport	Putative MFS glucose transporter; 20 member C. albicans glucose transporter family; 12 probable membrane-spanning segments; expressed in rich medium with 2% glucose; rat catheter and Spider biofilm induced	3.12667	± 0.24	5.15966
B9J08_002108	FTR1	Iron transport	High-affinity iron permease; required for mouse virulence, low-iron growth; iron, amphotericin B, caspofungin, ciclopirox, Hog1p, Sef1p, Sfu1p, and Hap43p regulated; complements S. cerevisiae ftr1 iron transport; Hap43p-repressed	-1.78667	± 0.18	-4.01773
B9J08_004309	PFK1	Glycolysis	Phosphofructokinase alpha subinit; activated by fructose 2,6-bisphosphate, AMP, ATP inhibited; activity reduced on hyphal induction; phagocytosis-repressed; fluconazole, flow model biofilm induced; rat catheter and Spider biofilm repressed	-1.42167	± 0.86	-1.39811
B9J08_002231	PCD12	Ethanol fermentation	Putative pyruvate decarboxylase; fungal-specific (no human or murine homolog)	-2.98	± 0.26	-3.95504
B9J08_004331	ADH1	Ethanol fermentation	Alcohol dehydrogenase; oxidizes ethanol to acetaldehyde; at yeast cell surface; immunogenic in humans/mice; complements S. cerevisiae adh1 adh2 adh3 mutant; fluconazole, farnesol-induced; flow model biofilm induced; Spider biofilm repressed	-0.6675	± 0.41	-1.5826
B9J08_002762	INO1	Inositol metabolism	Inositol-1-phosphate synthase; antigenic in human; repressed by farnesol in biofilm or by caspofungin; upstream inositol/choline regulatory element; glycosylation predicted; rat catheter, flow model induced; Spider biofilm repressed	-2.94667	± 0.65	-9.48793
B9J08_001484	POT1	Fatty acid oxidation	Putative peroxisomal 3-oxoacyl CoA thiolase; transcript regulated by Nrg1 and Mig1; farnesol regulated; Hap43-repressed	1.70333	± 0.57	3.79262
B9J08_000261	ERG1	Ergosterol biosynthesis	Squalene epoxidase, epoxidation of squalene to 2,3(S)-oxidosqualene; ergosterol biosynthesis; allylamine antifungal drug target; NADH reducing cofactor but S. cerevisiae Erg1 uses NADPH; flow model biofilm induced; Spider biofilm repressed	-0.86	± 0.55	-1.72472
Relative transcription levels were quantified with ΔΔCP = ΔCPcontrol –ΔCPtreated.
ΔCPtreated = CPtested gene - CP reference gene measured from treated cultures.
ΔCPcontrol = CPtested gene - CP reference gene measured from control cultures.
CP values stand for the qRT-PCR cycle numbers of crossing points.
RT-qPCR data are presented as mean ± SD calculated from three independent measurements, normalized to ACT1 gene expression and were compared using Student’s t-test (p< 0.05).
Significantly higher or lower than zero ΔΔCP values (up- or down-regulated gene) are marked with red and blue colors (Student's t-test, p< 0.05).
RNAseq data are presented as FC values, whereby FC is short for “fold-change”.
